# Supplementary material for: Empirical Comparison of Tropical Maize Hybrids Selected Through Genomic and Phenotypic Selections
Source: Front Plant Sci. 2019 Nov 22;10:1502. doi: 10.3389/fpls.2019.01502 (PMC6883373; doi:10.3389/fpls.2019.01502)
Supplement: Supplementary file 1 [file DataSheet_1.xlsx]

## Sheet: Supplemental Table 1
Supplemental Table 2. List of DH lines selected based on PS and GS from stage one trials for stage II yield trials. The observed grain yield (t/ha) and plant height (PH, cm) and grain moisture (MOI, %) were measured as testcrosses across optimum and managed drought locations while predicated values were estimated using Genomic Estimated Breeding Values (GEBV) testcrosses across optimum and manged…
Serial Number	Line	tester	Advancement method	Observed GY (t/ha) under optimal	Predicted GY(t/ha) under optimal	Observed MOI (%) under optimal	Predicted MOI (%) under optimal	Observed PH (cm) under optimal	Predicted PH(cm) under optimal	Observed GY (t/ha) under drought	Predicted GY (t/ha) under drought	Observed MOI (%) under drought	Predicted MOI (%) under drought	Observed PH (cm) under drought	Predicted PH (cm) under drought
1	CKDHL151351	CML312/CML395	Phenotype	7.6883	6.80269	18.85	18.4967	251.5	242.135	2.2919	2.22571	18.0986	17.4612	198.48	191.939
2	CKDHL151780	CML312/CML395	Phenotype	7.4967	6.30067	17.5333	17.6712	231.42	229.755	2.9821	2.45295	17.9615	17.1821	208.16	196.464
3	CKDHL151591	CML312/CML395	Phenotype	7.3167	6.3754	16.85	17.6952	240.08	235.986	2.2885	2.27469	15.9889	16.6896	194.79	192.326
4	CKDHL151597	CML312/CML395	Phenotype	7.0267	6.38499	17.1333	17.6122	236.33	233.554	3.091	2.42088	16.7635	16.7895	189.86	187.484
5	CKDHL151714	CML312/CML395	Phenotype	7.015	6.3658	17.6833	18.0459	235.92	236.462	2.5429	2.61502	18.4966	16.9162	213.67	198.961
6	CKDHL151611	CML312/CML395	Phenotype	6.9233	6.5445	17.0167	17.7001	245.92	239.906	2.9844	2.68528	16.3204	16.8244	199.73	195.257
7	CKDHL151334	CML312/CML395	Phenotype	6.7717	5.971	17.5167	17.9908	225.17	229.942	2.6671	2.40774	16.8456	16.9533	188.58	185.204
8	CKDHL151615	CML312/CML395	Phenotype	6.755	6.2869	19.0333	18.1176	238.5	233.922	2.7168	2.32013	18.7229	17.2062	190.03	189.951
9	CKDHL151768	CML312/CML395	Phenotype	6.75	6.11818	18.7667	18.1547	240.5	233.403	3.0148	2.74679	17.3273	16.6628	208.09	197.566
10	CKDHL151625	CML312/CML395	Phenotype	6.725	6.09118	17.6833	17.7632	231.25	231.203	2.3919	2.16694	15.5955	16.1051	185.22	188.245
11	CKDHL151635	CML312/CML395	Phenotype	6.7033	6.53411	17.9667	18.2055	239.25	237.973	2.6823	2.31332	16.7759	16.8681	204.76	195.283
12	CKDHL151385	CML312/CML395	Phenotype	6.6833	6.24936	17.55	17.8424	229.83	233.854	3.061	2.87015	16.5984	16.9222	203.09	193.224
13	CKDHL151623	CML312/CML395	Phenotype	5.08	5.52909	19.2333	18.552	229.58	230.665	3.8059	2.84204	16.9404	16.9235	187.74	188.287
14	CKDHL151661	CML312/CML395	Phenotype	6.1783	6.18178	17.3	17.4494	234.08	233.155	3.8011	3.34127	15.5391	16.7979	192.02	192.852
15	CKDHL151435	CML312/CML395	Phenotype	6.155	6.29985	18.2	18.022	223.25	231.349	3.5513	2.94824	17.8938	17.0478	183.54	187.644
16	CKDHL151706	CML312/CML395	Phenotype	6.5333	6.08091	19.0333	18.3328	236.95	234.762	3.2978	3.0163	16.7608	17.1994	186.93	191.384
17	CKDHL151751	CML312/CML395	Phenotype	5.8133	5.97326	20.2833	18.4256	245.25	237.479	2.9887	2.25396	16.4478	16.6112	200.8	196.03
18	CKDHL151497	CML312/CML395	Phenotype	6.145	6.22138	17.6833	17.8602	239.83	236.677	2.797	2.28099	15.8588	16.6993	197.54	193.682
19	CKDHL151665	CML312/CML395	Phenotype	6.095	5.74675	20.1167	18.6928	222.25	229.085	2.7684	2.91738	18.1514	17.0344	186.36	192.552
20	CKDHL151704	CML312/CML395	Phenotype	6.5933	6.20074	19.85	18.4693	226.75	227.551	2.658	2.6074	17.6455	17.1783	190.57	191.319
21	CKDHL151733	CML312/CML395	Phenotype	6.6183	6.24832	18.0833	17.9817	226.5	228.698	2.6485	2.35938	18.701	17.2739	173.23	185.569
22	CKDHL151324	CML312/CML395	Phenotype	6.4783	6.14933	16.7667	17.4569	225.25	229.211	2.5773	2.79443	16.0929	17.1604	165.82	182.91
23	CKDHL151457	CML312/CML395	Phenotype	6.5383	6.25145	18.9333	18.121	236.17	234.684	2.5351	2.32175	17.2663	16.843	196.51	192.858
24	CKDHL151357	CML312/CML395	GEBV	NA	6.51006	NA	17.4511	NA	234.279	NA	2.36142	NA	17.2444	NA	193.438
25	CKDHL151745	CML312/CML395	GEBV	NA	6.49279	NA	18.2138	NA	232.609	NA	2.3143	NA	17.2479	NA	195.778
26	CKDHL151556	CML312/CML395	GEBV	NA	6.44103	NA	18.1364	NA	240.172	NA	2.22367	NA	17.1921	NA	192.025
27	CKDHL151721	CML312/CML395	GEBV	NA	6.40478	NA	17.7006	NA	234.229	NA	2.71175	NA	17.4511	NA	194.805
28	CKDHL151540	CML312/CML395	GEBV	NA	6.37054	NA	18.4844	NA	234.207	NA	2.75712	NA	17.3159	NA	192.377
29	CKDHL151650	CML312/CML395	GEBV	NA	6.34622	NA	17.7443	NA	236.63	NA	2.42684	NA	17.5292	NA	189.522
30	CKDHL151378	CML312/CML395	GEBV	NA	6.31603	NA	17.9823	NA	239.837	NA	2.63485	NA	16.5704	NA	193.917
31	CKDHL151741	CML312/CML395	GEBV	NA	6.31371	NA	17.9775	NA	233.686	NA	2.77241	NA	17.2076	NA	195.121
32	CKDHL151393	CML312/CML395	GEBV	NA	6.29839	NA	18.2784	NA	233.48	NA	2.61028	NA	17.1793	NA	193.739
33	CKDHL151442	CML312/CML395	GEBV	NA	6.27952	NA	17.5029	NA	236.04	NA	2.69243	NA	17.299	NA	187.398
34	CKDHL151428	CML312/CML395	GEBV	NA	6.25833	NA	18.062	NA	236.122	NA	2.44376	NA	16.9083	NA	193.028
35	CKDHL151343	CML312/CML395	GEBV	NA	6.24528	NA	18.0342	NA	233.839	NA	2.92004	NA	16.6376	NA	195.905
36	CKDHL151453	CML312/CML395	GEBV	NA	6.23981	NA	18.3233	NA	231.765	NA	2.75102	NA	17.1786	NA	191.977
37	CKDHL151541	CML312/CML395	GEBV	NA	6.08844	NA	17.8138	NA	232.942	NA	2.99685	NA	16.9261	NA	196.731
38	CKDHL151579	CML312/CML395	GEBV	NA	6.08491	NA	18.1742	NA	231.427	NA	2.84679	NA	17.0903	NA	192.536
39	CKDHL151463	CML312/CML395	GEBV	NA	5.97091	NA	17.6401	NA	234.096	NA	2.87392	NA	16.7404	NA	194.695
40	CKDHL151605	CML312/CML395	GEBV	NA	5.91706	NA	17.9083	NA	228.749	NA	2.83388	NA	17.5236	NA	192.818
41	CKDHL151369	CML312/CML395	GEBV	NA	5.86858	NA	18.5829	NA	229.061	NA	2.81187	NA	16.5108	NA	192.33
42	CKDHL151666	CML312/CML395	GEBV	NA	5.86709	NA	18.0823	NA	227.621	NA	2.84253	NA	17.211	NA	190.036
43	CKDHL1500059	CML395/CML444	Phenotype	7.8564	6.76341	16.4513	16.3637	247.75	240.347	3.4142	3.67541	14.8547	14.7285	194.49	202.449
44	CKDHL1500202	CML395/CML444	Phenotype	7.7513	6.79525	16.8097	16.5222	241.53	236.898	4.6292	3.99626	14.5101	14.8703	207.92	204.803
45	CKDHL1500193	CML395/CML444	Phenotype	7.5411	6.80448	15.9793	16.4504	242.83	242.718	4.9483	3.94843	12.827	14.5773	215.37	211.957
46	CKDHL150339	CML395/CML444	Phenotype	7.3881	6.73747	16.4718	17.0117	240.39	240.215	4.5584	3.96575	16.1157	15.4462	217.08	210.514
47	CKDHL1500002	CML395/CML444	Phenotype	7.2615	6.83755	15.3725	16.1931	246	246.374	3.273	3.8364	14.4919	15.0075	200.45	209.263
48	CKDHL1500110	CML395/CML444	Phenotype	7.1822	6.82315	16.1853	16.5826	231.74	234.184	3.6394	3.98169	14.4726	15.3266	194.04	204.899
49	CKDHL150421	CML395/CML444	Phenotype	7.1673	6.12477	16.5049	16.7745	254.25	245.667	3.5972	3.3358	16.4473	16.3099	221.09	219.171
50	CKDHL150367	CML395/CML444	Phenotype	7.0613	6.47544	15.9591	16.3869	231.59	234.492	4.3816	3.85981	14.771	14.6259	201.44	204.104
51	CKDHL150377	CML395/CML444	Phenotype	6.9598	6.4222	16.9457	16.5372	244.6	242.642	4.3801	3.70487	14.9874	15.6265	216.99	212.566
52	CKDHL150429	CML395/CML444	Phenotype	6.9464	6.6639	15.6065	16.0337	247.55	247.354	3.2706	3.34225	14.0247	16.0858	201.62	203.016
53	CKDHL150343	CML395/CML444	Phenotype	6.9115	6.24799	16.3191	16.2698	253.13	243.716	4.9087	4.04938	16.6285	16.1115	226.65	216.872
54	CKDHL150372	CML395/CML444	Phenotype	6.8594	6.74124	16.673	16.6121	233.43	237.685	4.2709	3.71051	13.6828	14.7958	209.68	207.386
55	CKDHL1500099	CML395/CML444	Phenotype	6.7516	6.2113	15.6334	16.3199	227.61	230.644	3.3663	3.28437	13.208	14.5115	195.56	200.381
56	CKDHL150512	CML395/CML444	Phenotype	6.6872	6.30802	16.36	16.1767	241.25	239.924	4.7184	3.69271	15.6914	14.5945	220.28	211.295
57	CKDHL150353	CML395/CML444	Phenotype	5.9409	6.45419	16.1004	16.4293	244.37	240.718	4.582	3.93378	15.2217	15.5834	216.72	209.75
58	CKDHL150341	CML395/CML444	Phenotype	4.8036	5.59736	15.1294	16.1979	230.08	236.358	4.2878	3.99758	14.6931	15.3583	211.2	213.772
59	CKDHL150443	CML395/CML444	Phenotype	6.0067	6.14199	17.2193	16.3477	235.4	236.767	4.1311	3.67941	13.5798	14.6837	202.15	203.999
60	CKDHL1500186	CML395/CML444	Phenotype	6.5707	6.19533	14.9605	15.6522	243.32	237.631	4.1094	3.85957	12.7786	14.2911	227.44	216.574
61	CKDHL1500041	CML395/CML444	Phenotype	6.3104	6.71045	16.4435	15.9166	252.33	248.582	4.0963	3.55734	16.7337	16.3162	197.77	203.536
62	CKDHL150399	CML395/CML444	Phenotype	6.3441	6.37881	15.689	15.9925	243.91	243.185	4.0311	3.61207	13.7298	14.5794	205.65	205.642
63	CKDHL150356	CML395/CML444	Phenotype	5.9417	6.63244	17.4945	17.044	233.4	238.772	4.0298	3.93141	13.6942	15.3207	203.06	208.359
64	CKDHL150342	CML395/CML444	Phenotype	6.0614	6.10722	15.4551	15.9016	240.39	241.797	4.0057	3.60334	15.101	15.427	223.07	217.771
65	CKDHL1500198	CML395/CML444	GEBV	NA	6.93463	NA	16.4023	NA	243.696	NA	3.78082	NA	16.112	NA	208.454
66	CKDHL1500200	CML395/CML444	GEBV	NA	6.85236	NA	16.1188	NA	242.892	NA	3.67232	NA	14.3209	NA	208.296
67	CKDHL1500019	CML395/CML444	GEBV	NA	6.82442	NA	16.7533	NA	238.543	NA	3.88582	NA	15.074	NA	204.146
68	CKDHL150431	CML395/CML444	GEBV	NA	6.81228	NA	16.847	NA	241.134	NA	4.01086	NA	16.101	NA	210.807
69	CKDHL150452	CML395/CML444	GEBV	NA	6.76934	NA	16.6389	NA	238.074	NA	3.85952	NA	15.7405	NA	204.233
70	CKDHL150437	CML395/CML444	GEBV	NA	6.76748	NA	16.8362	NA	234.242	NA	3.64778	NA	15.6223	NA	197.888
71	CKDHL1500261	CML395/CML444	GEBV	NA	6.75357	NA	16.8763	NA	236.76	NA	3.91244	NA	16.1069	NA	205.125
72	CKDHL1500017	CML395/CML444	GEBV	NA	6.75309	NA	16.9653	NA	238.411	NA	3.86668	NA	15.6895	NA	207.585
73	CKDHL150415	CML395/CML444	GEBV	NA	6.75137	NA	16.6979	NA	236.977	NA	3.69884	NA	15.7965	NA	203.522
74	CKDHL150385	CML395/CML444	GEBV	NA	6.72037	NA	16.7601	NA	236.475	NA	3.51932	NA	15.205	NA	199.771
75	CKDHL1500213	CML395/CML444	GEBV	NA	6.69768	NA	16.4855	NA	244.628	NA	3.87436	NA	15.7924	NA	209.89
76	CKDHL150306	CML395/CML444	GEBV	NA	6.69723	NA	16.6111	NA	241.786	NA	3.59401	NA	15.3096	NA	207.035
77	CKDHL1500169	CML395/CML444	GEBV	NA	6.69354	NA	16.6087	NA	239.683	NA	3.48864	NA	15.7064	NA	201.141
78	CKDHL1500032	CML395/CML444	GEBV	NA	6.68032	NA	16.0927	NA	248.251	NA	3.65803	NA	16.5711	NA	206.722
79	CKDHL150390	CML395/CML444	GEBV	NA	6.67295	NA	16.0868	NA	248.053	NA	3.73274	NA	16.4467	NA	209.509
80	CKDHL1500164	CML395/CML444	GEBV	NA	6.67033	NA	16.7112	NA	240.864	NA	3.84193	NA	16.4396	NA	211.599
81	CKDHL150334	CML395/CML444	GEBV	NA	6.62632	NA	16.6347	NA	238.456	NA	3.97155	NA	14.3768	NA	209.004
82	CKDHL150296	CML395/CML444	GEBV	NA	6.62097	NA	16.5257	NA	238.514	NA	4.03477	NA	15.1615	NA	212.624
83	CKDHL150398	CML395/CML444	GEBV	NA	6.60446	NA	16.6833	NA	238.748	NA	3.8182	NA	15.6642	NA	213.436
84	CKDHL1500215	CML395/CML444	GEBV	NA	6.53729	NA	16.1966	NA	242.545	NA	3.88858	NA	15.3247	NA	208.377
85	CKDHL150453	CML395/CML444	GEBV	NA	6.52236	NA	16.345	NA	245.228	NA	3.81914	NA	13.9255	NA	214.959
86	CKDHL150412	CML395/CML444	GEBV	NA	6.46957	NA	16.2389	NA	246.75	NA	3.87514	NA	15.034	NA	213.28
87	CKDHL150393	CML395/CML444	GEBV	NA	6.41129	NA	16.4129	NA	236.838	NA	3.87553	NA	14.8306	NA	208.161
88	CKDHL151243	CML395/CML444	Phenotype	7.018	5.6644	17.0114	16.75	225.48	226.08	4.2293	3.99319	17.4071	17.9959	210.1	216.144
89	CKDHL151009	CML395/CML444	Phenotype	6.8303	6.24556	15.7827	16.4385	237.98	234.379	3.7079	3.86476	16.0339	16.5184	221.36	219.757
90	CKDHL150975	CML395/CML444	Phenotype	6.5711	5.82539	15.8226	16.3826	220.21	227.317	4.0184	4.10999	15.2708	16.9887	215.8	216.916
91	CKDHL151267	CML395/CML444	Phenotype	6.406	5.93167	15.8033	16.2887	226.62	233.553	4.0121	3.75926	18.4367	17.5373	228.25	224.862
92	CKDHL151222	CML395/CML444	Phenotype	6.3446	5.72592	17.051	16.4275	240.38	228.902	3.5873	3.92394	17.0519	17.3059	220.97	217.843
93	CKDHL151184	CML395/CML444	Phenotype	6.2989	6.10679	18.0903	16.998	232.1	228.996	4.1613	4.34953	18.3985	16.8199	226.2	220.152
94	CKDHL150903	CML395/CML444	Phenotype	6.2935	5.7041	15.759	16.2085	238.06	231.417	4.1785	4.04021	18.2582	18.1237	218.72	217.118
95	CKDHL150899	CML395/CML444	Phenotype	6.2582	5.35656	16.6508	16.2354	222.91	223.487	3.6259	3.54842	19.5905	18.3657	203.84	210.011
96	CKDHL151021	CML395/CML444	Phenotype	6.2206	5.83707	16.1571	16.3399	229.66	228.005	3.5814	4.06868	15.5624	17.4097	219.96	219.248
97	CKDHL150786	CML395/CML444	Phenotype	6.1434	5.71635	16.7938	16.6019	233.69	231.671	3.6252	3.64377	18.7504	17.7745	214.5	217.231
98	CKDHL150857	CML395/CML444	Phenotype	6.0653	5.73345	15.6312	16.4765	217.81	224.006	4.5382	4.2679	16.3484	17.3038	222.88	219.238
99	CKDHL151250	CML395/CML444	Phenotype	6.0017	5.95159	15.8092	16.8876	227.2	231.765	4.3902	3.68047	18.0582	16.071	210.44	211.75
100	CKDHL150787	CML395/CML444	Phenotype	5.9095	5.52727	16.3316	16.4191	222.34	227.523	3.6318	3.80438	17.3166	17.5301	208.31	212.21
101	CKDHL151002	CML395/CML444	Phenotype	5.9005	5.73294	16.5529	16.7921	238.7	239.222	4.1198	3.69294	19.5815	18.0706	223.9	222.26
102	CKDHL150796	CML395/CML444	Phenotype	5.8628	5.85747	16.8096	16.7558	218.71	222.608	5.1279	4.01327	19.2004	16.411	207.78	203.234
103	CKDHL151144	CML395/CML444	Phenotype	5.7968	5.91708	16.5483	16.6165	229.51	231.145	4.0758	3.99233	18.4123	17.4311	217.46	214.326
104	CKDHL151296	CML395/CML444	Phenotype	5.7782	6.02262	17.2049	16.5017	236.6	232.416	4.2909	4.07547	17.5202	17.1847	215.02	216.273
105	CKDHL151059	CML395/CML444	Phenotype	5.7358	5.73311	16.0062	15.9996	227.15	225.763	4.2544	4.0836	19.0497	17.7633	226.05	218.618
106	CKDHL151173	CML395/CML444	Phenotype	5.4912	6.10713	16.8386	16.7956	229.12	234.294	4.5831	4.11976	19.859	17.9296	224.47	219.768
107	CKDHL151025	CML395/CML444	Phenotype	5.0955	5.90268	15.0758	16.3081	204.22	222.685	5.022	4.40658	16.8377	16.2918	209.08	213.853
108	CKDHL151101	CML395/CML444	Phenotype	4.5811	5.42976	16.4101	16.6274	239.57	232.94	5.2017	4.24461	17.9041	16.6736	236.01	222.211
109	CKDHL150858	CML395/CML444	Phenotype	5.201	5.86221	15.3688	16.3953	228.59	232.573	4.8893	4.11944	15.4818	16.8257	228.27	221.269
110	CKDHL150882	CML395/CML444	Phenotype	5.4369	5.75473	16.8456	16.94	246.3	236.437	4.6268	4.09086	18.3127	17.2769	236.55	225.279
111	CKDHL151053	CML395/CML444	Phenotype	5.3647	5.53327	17.5029	16.7846	231.99	230.995	4.522	4.07346	19.7308	18.5738	222.51	221.251
112	CKDHL151195	CML395/CML444	Phenotype	5.4109	5.49253	15.3683	15.9878	208.32	219.068	4.8786	3.99463	14.7307	15.569	209.96	209.753
113	CKDHL150849	CML395/CML444	Phenotype	5.3937	5.41274	17.1754	17.015	215.2	226.29	4.5212	3.93261	18.8209	17.6102	197.62	210.96
114	CKDHL150865	CML395/CML444	Phenotype	5.5654	5.36431	15.7767	16.3287	229.72	228.17	4.5238	3.92741	15.4642	16.8224	222.98	217.105
115	CKDHL151139	CML395/CML444	Phenotype	5.439	5.49674	15.5409	16.1992	240.62	239.225	4.4279	3.9116	17.1548	17.1306	221.03	220.29
116	CKDHL150807	CML395/CML444	GEBV	NA	6.29459	NA	16.6054	NA	231.169	NA	3.88994	NA	16.5755	NA	209.178
117	CKDHL150879	CML395/CML444	GEBV	NA	6.29005	NA	16.6762	NA	235.967	NA	4.08678	NA	15.7338	NA	220.353
118	CKDHL150728	CML395/CML444	GEBV	NA	6.25403	NA	17.0438	NA	236.937	NA	3.9019	NA	16.2762	NA	217.75
119	CKDHL150763	CML395/CML444	GEBV	NA	6.2465	NA	16.5449	NA	228.248	NA	3.89754	NA	16.5804	NA	211.259
120	CKDHL150694	CML395/CML444	GEBV	NA	6.22743	NA	17.0564	NA	235.112	NA	3.94939	NA	17.2498	NA	213.871
121	CKDHL150968	CML395/CML444	GEBV	NA	6.2235	NA	16.6251	NA	235.005	NA	3.68871	NA	16.8289	NA	217.11
122	CKDHL151294	CML395/CML444	GEBV	NA	6.21692	NA	17.0598	NA	231.442	NA	4.04231	NA	17.5134	NA	216.276
123	CKDHL151169	CML395/CML444	GEBV	NA	6.21271	NA	16.8066	NA	228.526	NA	4.01654	NA	16.5387	NA	214.661
124	CKDHL150782	CML395/CML444	GEBV	NA	6.15388	NA	17.0337	NA	228.123	NA	4.15244	NA	17.7798	NA	212.208
125	CKDHL150961	CML395/CML444	GEBV	NA	6.14678	NA	16.7086	NA	231.403	NA	4.19785	NA	18.3671	NA	216.679
126	CKDHL151147	CML395/CML444	GEBV	NA	6.12749	NA	16.6475	NA	234.643	NA	3.97407	NA	18.8675	NA	217.157
127	CKDHL150778	CML395/CML444	GEBV	NA	6.12486	NA	16.6867	NA	231.4	NA	3.95861	NA	17.574	NA	217.61
128	CKDHL151063	CML395/CML444	GEBV	NA	6.12352	NA	16.8461	NA	233.426	NA	3.89721	NA	16.7397	NA	216.881
129	CKDHL151146	CML395/CML444	GEBV	NA	6.11625	NA	17.212	NA	230.3	NA	4.31551	NA	17.334	NA	216.147
130	CKDHL150821	CML395/CML444	GEBV	NA	6.05207	NA	16.7082	NA	239.616	NA	4.01238	NA	17.117	NA	223.26
131	CKDHL151161	CML395/CML444	GEBV	NA	6.04008	NA	16.4018	NA	233.236	NA	4.16958	NA	17.1039	NA	218.618
132	CKDHL151030	CML395/CML444	GEBV	NA	6.03277	NA	16.7278	NA	231.079	NA	4.27579	NA	17.8592	NA	220.232
133	CKDHL150846	CML395/CML444	GEBV	NA	6.02872	NA	16.7614	NA	232.229	NA	3.82211	NA	17.4541	NA	214.799
134	CKDHL150746	CML395/CML444	GEBV	NA	5.98133	NA	16.7807	NA	227.614	NA	4.00182	NA	17.412	NA	212.583
135	CKDHL151113	CML395/CML444	GEBV	NA	5.97716	NA	17.1271	NA	231.904	NA	3.85484	NA	17.2352	NA	213.681
136	CKDHL151010	CML395/CML444	GEBV	NA	5.97213	NA	17.4046	NA	224.532	NA	4.09656	NA	16.6758	NA	204.448
137	CKDHL151116	CML395/CML444	GEBV	NA	5.94449	NA	16.5133	NA	230.525	NA	4.14509	NA	16.7104	NA	217.492
138	CKDHL150960	CML395/CML444	GEBV	NA	5.92683	NA	16.6418	NA	232.998	NA	4.22404	NA	16.7536	NA	225.388
139	CKDHL150795	CML395/CML444	GEBV	NA	5.90695	NA	16.6252	NA	233.321	NA	4.12755	NA	16.6633	NA	221.287
140	CKDHL150999	CML395/CML444	GEBV	NA	5.85762	NA	16.468	NA	230.067	NA	4.13587	NA	17.1392	NA	220.319
141	CKDHL150735	CML395/CML444	GEBV	NA	5.83381	NA	16.7187	NA	226.84	NA	4.04477	NA	18.1088	NA	215.201
142	CKDHL150859	CML395/CML444	GEBV	NA	5.81915	NA	16.7474	NA	232.656	NA	4.05886	NA	17.8591	NA	221.562
143	CKDHL150893	CML395/CML444	GEBV	NA	5.81909	NA	16.8253	NA	233.976	NA	4.04276	NA	16.9065	NA	221.986
144	CKDHL150913	CML395/CML444	GEBV	NA	5.74896	NA	16.6294	NA	232.296	NA	4.12205	NA	16.8029	NA	214.953
145	CKDHL151114	CML395/CML444	GEBV	NA	5.5441	NA	16.3071	NA	226.79	NA	4.28471	NA	17.8273	NA	220.591
146	CKDHL151171	CML395/CML444	GEBV	NA	5.51397	NA	16.9894	NA	233.405	NA	4.08067	NA	16.6799	NA	221.334
147	CKDHL150812	CML395/CML444	GEBV	NA	5.5106	NA	16.8597	NA	224.387	NA	4.20094	NA	15.9985	NA	209.898
148	CKDHL150957	CML395/CML444	GEBV	NA	5.40238	NA	16.5956	NA	231.81	NA	4.27185	NA	17.6033	NA	222.408
149	CKDHL152043	CML395/CML444	Phenotype	6.9375	5.80444	17.1644	17.1091	232.51	225.736	2.1465	2.35725	17.052	16.089	182.46	188.371
150	CKDHL151914	CML395/CML444	Phenotype	6.7985	6.20826	16.9215	16.928	227	227.901	2.8752	2.79539	15.4584	15.4673	183.92	189.594
151	CKDHL151787	CML395/CML444	Phenotype	6.6485	6.08481	16.4965	16.9365	227.62	229.253	1.9339	2.47641	15.3033	15.3868	187.14	189.832
152	CKDHL152144	CML395/CML444	Phenotype	6.5199	6.18596	16.7649	17.4623	224.25	224.897	2.6128	2.64193	16.4975	16.518	189.11	184.265
153	CKDHL151809	CML395/CML444	Phenotype	6.4593	6.20137	16.8676	17.3335	229.72	234.146	2.5816	2.49927	17.3566	16.2532	179.55	185.728
154	CKDHL151822	CML395/CML444	Phenotype	6.2253	6.09734	18.1404	17.5575	226.28	227.414	2.959	3.20491	19.2177	16.9879	182.59	194.285
155	CKDHL151916	CML395/CML444	Phenotype	6.1259	5.9641	16.0402	16.7408	235.28	232.366	2.3911	2.72814	15.7868	14.9655	193.77	196.921
156	CKDHL151885	CML395/CML444	Phenotype	5.9848	5.53911	16.2073	16.7921	234.39	227.642	2.361	2.26199	16.7332	15.9997	186.67	184.155
157	CKDHL151851	CML395/CML444	Phenotype	5.9722	5.6257	18.1146	16.9415	219.61	221.666	3.023	2.64476	15.2257	15.1163	180.01	182.338
158	CKDHL151880	CML395/CML444	Phenotype	5.9686	5.96416	16.2601	16.8897	228.13	232.258	2.3275	2.78571	12.4403	14.1509	181.28	190.381
159	CKDHL152139	CML395/CML444	Phenotype	5.9392	5.38323	17.4011	16.7557	238.61	229.49	2.2518	2.77798	13.8082	15.5375	196.93	200.933
160	CKDHL152140	CML395/CML444	Phenotype	5.5233	5.41197	18.7553	17.6769	215.58	218.535	3.9532	2.74386	15.9019	15.928	185.33	180.574
161	CKDHL152082	CML395/CML444	Phenotype	5.2948	5.58698	16.4982	16.9899	233.45	227.903	3.1765	2.5852	13.3115	15.5659	207.7	191.973
162	CKDHL151839	CML395/CML444	Phenotype	5.5329	5.77268	15.8599	16.6836	235.55	228.064	2.9775	2.83386	12.6199	14.5939	192.9	195.057
163	CKDHL151918	CML395/CML444	Phenotype	5.1168	5.29657	14.9275	15.7553	216.18	222.846	2.9586	2.9825	14.0908	14.4071	198.28	197.811
164	CKDHL151972	CML395/CML444	Phenotype	5.5749	5.80072	17.3059	17.2592	233.35	225.697	2.9489	2.39715	15.9533	16.2617	203.14	190.311
165	CKDHL151896	CML395/CML444	Phenotype	5.0374	5.44135	17.5576	17.1826	222.16	224.926	2.9241	2.95309	17.1779	16.0373	192.47	193.707
166	CKDHL152149	CML395/CML444	Phenotype	5.6103	5.82048	16.1313	17.1212	215.47	221.222	2.9161	2.76126	16.7709	15.8171	175.32	183.437
167	CKDHL152023	CML395/CML444	Phenotype	5.6811	6.24981	17.4009	17.6981	233.54	238.433	2.8644	2.77895	15.2494	15.2771	207.06	203.549
168	CKDHL151927	CML395/CML444	Phenotype	5.6717	5.73453	18.9807	17.3227	224.39	224.59	2.8207	2.9162	15.4592	15.5156	189.56	192.607
169	CKDHL151973	CML395/CML444	GEBV	NA	6.24399	NA	18.1857	NA	237.407	NA	2.326	NA	14.8159	NA	194.319
170	CKDHL152021	CML395/CML444	GEBV	NA	6.12441	NA	17.1984	NA	227.503	NA	2.92102	NA	15.9301	NA	192.054
171	CKDHL151804	CML395/CML444	GEBV	NA	6.10441	NA	17.114	NA	228.368	NA	3.02392	NA	15.8666	NA	195.118
172	CKDHL151808	CML395/CML444	GEBV	NA	6.07778	NA	17.3353	NA	225.245	NA	2.82077	NA	16.21	NA	186.249
173	CKDHL151967	CML395/CML444	GEBV	NA	6.04917	NA	16.9358	NA	228.877	NA	3.16548	NA	14.4982	NA	197.236
174	CKDHL152097	CML395/CML444	GEBV	NA	6.04053	NA	17.3405	NA	226.775	NA	2.41583	NA	15.4048	NA	188.604
175	CKDHL151830	CML395/CML444	GEBV	NA	6.00587	NA	17.2535	NA	226.152	NA	2.46495	NA	15.647	NA	181.413
176	CKDHL151920	CML395/CML444	GEBV	NA	6.00403	NA	17.1087	NA	225.21	NA	2.85111	NA	15.2289	NA	191.585
177	CKDHL151969	CML395/CML444	GEBV	NA	5.99106	NA	16.8574	NA	229.389	NA	2.60926	NA	15.2988	NA	191.53
178	CKDHL152025	CML395/CML444	GEBV	NA	5.98021	NA	17.4937	NA	226.6	NA	2.92397	NA	16.7713	NA	194.729
179	CKDHL152076	CML395/CML444	GEBV	NA	5.97619	NA	17.4776	NA	224.384	NA	2.76822	NA	16.5954	NA	185.837
180	CKDHL152109	CML395/CML444	GEBV	NA	5.94895	NA	17.1382	NA	226.121	NA	2.78263	NA	15.543	NA	186.511
181	CKDHL152083	CML395/CML444	GEBV	NA	5.94344	NA	17.3351	NA	224.965	NA	3.12881	NA	16.1201	NA	191.029
182	CKDHL151869	CML395/CML444	GEBV	NA	5.91172	NA	16.7379	NA	232.406	NA	3.13115	NA	14.8361	NA	197.457
183	CKDHL151923	CML395/CML444	GEBV	NA	5.90662	NA	16.9469	NA	225.106	NA	2.84207	NA	15.0136	NA	191.658
184	CKDHL151908	CML395/CML444	GEBV	NA	5.89241	NA	16.8428	NA	225.237	NA	2.78342	NA	14.8676	NA	193.123
185	CKDHL151829	CML395/CML444	GEBV	NA	5.87418	NA	16.6931	NA	229.478	NA	2.70979	NA	15.8796	NA	194.472
186	CKDHL152092	CML395/CML444	GEBV	NA	5.85498	NA	17.2688	NA	226.295	NA	2.9266	NA	15.8418	NA	194.536
187	CKDHL152029	CML395/CML444	GEBV	NA	5.83949	NA	16.9317	NA	224.117	NA	2.74474	NA	14.8663	NA	190.63
188	CKDHL152098	CML395/CML444	GEBV	NA	5.82388	NA	16.7579	NA	225.808	NA	2.74246	NA	15.4225	NA	193.176
189	CKDHL151887	CML395/CML444	GEBV	NA	5.73227	NA	16.7906	NA	230.316	NA	2.9576	NA	16.0885	NA	199.392
190	CKDHL151841	CML395/CML444	GEBV	NA	5.68502	NA	17.3395	NA	226.454	NA	2.86476	NA	15.9986	NA	194.561
191	CKDHL152019	CML395/CML444	GEBV	NA	5.54772	NA	16.1151	NA	230.72	NA	3.46282	NA	16.2475	NA	207.046
192	CKDHL152127	CML395/CML444	GEBV	NA	5.37673	NA	16.0264	NA	223.905	NA	2.91315	NA	13.3433	NA	190.604
193	CKDHL152081	CML395/CML444	GEBV	NA	5.37364	NA	16.8257	NA	220.301	NA	2.85396	NA	15.7059	NA	191.713
194	CKDHL151898	CML395/CML444	GEBV	NA	5.36456	NA	16.504	NA	224.083	NA	3.13593	NA	15.1218	NA	204.057
195	CKDHL152348	CML395/CML444	Phenotype	7.0032	6.21225	17.426	16.9506	229.71	233.42	3.8571	3.73255	14.6923	14.571	215.67	214.371
196	CKDHL152424	CML395/CML444	Phenotype	6.9496	6.11443	16.6864	17.0412	238.74	233.719	3.9129	3.40482	16.8576	15.0889	202.06	206.011
197	CKDHL152342	CML395/CML444	Phenotype	6.8731	6.61445	17.0632	17.359	234.42	244.962	4.0049	3.60244	7.754	12.7793	201.75	212.144
198	CKDHL152371	CML395/CML444	Phenotype	6.6934	6.29918	16.674	17.1617	220.75	228.537	3.5676	3.53041	16.8484	15.2177	206.07	203.913
199	CKDHL152372	CML395/CML444	Phenotype	6.6874	6.37686	16.7231	17.2567	234.12	234.636	3.7022	3.26409	15.2333	14.5207	208.36	207.996
200	CKDHL152395	CML395/CML444	Phenotype	6.6678	6.42051	16.6628	16.998	238.53	237.393	4.431	3.94433	13.9419	14.6374	242.24	222.33
201	CKDHL152381	CML395/CML444	Phenotype	6.5173	6.03141	16.7821	16.9749	240.24	233.255	3.4287	3.57627	12.492	14.45	209.5	208.072
202	CKDHL152476	CML395/CML444	Phenotype	6.0298	6.03921	17.8859	17.1747	239.12	233.767	3.8597	3.76337	14.7225	14.7723	220.52	214.303
203	CKDHL152387	CML395/CML444	Phenotype	6.0294	6.20939	16.5585	17.0855	237.84	234.796	4.2603	3.83986	14.0324	14.8782	220.21	214.775
204	CKDHL152441	CML395/CML444	Phenotype	6.0245	5.84314	17.2418	17.0598	238.17	232.69	3.4271	3.24351	13.2243	14.7923	198.55	203.312
205	CKDHL152370	CML395/CML444	Phenotype	6.0195	6.21105	17.0516	17.2189	234.22	232.892	4.2485	3.54695	14.094	14.9387	216.29	208.464
206	CKDHL152474	CML395/CML444	Phenotype	6.013	5.87383	14.8495	16.4904	233.33	232.917	3.4589	3.20901	12.9077	13.7842	217.91	209.253
207	CKDHL152379	CML395/CML444	Phenotype	5.0026	5.93285	16.759	16.9427	231	231.989	4.5085	3.47727	15.085	15.4063	211.88	207.117
208	CKDHL152380	CML395/CML444	Phenotype	5.9606	5.7957	16.3884	16.8577	251.94	240.051	4.1359	3.28631	14.365	15.1092	240.95	223.548
209	CKDHL152430	CML395/CML444	Phenotype	5.8021	5.73208	15.5384	16.2267	236.92	233.129	3.9533	3.76767	13.6236	14.1906	222.75	214.594
210	CKDHL152458	CML395/CML444	Phenotype	5.874	6.2348	16.613	16.9933	234.12	236.861	3.7673	3.40801	13.719	14.2721	211.08	211.331
211	CKDHL152465	CML395/CML444	Phenotype	5.9911	5.53347	16.5784	16.559	237.21	235.355	3.5563	3.196	13.9728	13.8153	216.11	214.762
212	CKDHL152416	CML395/CML444	GEBV	NA	6.43102	NA	17.471	NA	233.827	NA	3.25753	NA	15.8913	NA	206.604
213	CKDHL152443	CML395/CML444	GEBV	NA	6.39082	NA	17.2107	NA	233.109	NA	3.21665	NA	15.129	NA	201.812
214	CKDHL152396	CML395/CML444	GEBV	NA	6.12335	NA	17.1151	NA	235.158	NA	3.40176	NA	14.1258	NA	208.38
215	CKDHL152386	CML395/CML444	GEBV	NA	6.06635	NA	16.9725	NA	230.256	NA	3.98733	NA	15.5796	NA	216.002
216	CKDHL152412	CML395/CML444	GEBV	NA	6.04741	NA	16.8847	NA	234.262	NA	3.29765	NA	15.2917	NA	207.183
217	CKDHL152366	CML395/CML444	GEBV	NA	5.86388	NA	17.0121	NA	233.248	NA	3.66668	NA	14.1751	NA	209.792
218	CKDHL152477	CML395/CML444	GEBV	NA	5.83928	NA	16.8273	NA	231.106	NA	3.61012	NA	15.0717	NA	210.982
219	CKDHL152432	CML395/CML444	GEBV	NA	5.79673	NA	16.9072	NA	232.996	NA	3.54306	NA	14.8794	NA	213.234
220	CKDHL152452	CML395/CML444	GEBV	NA	5.72095	NA	16.8959	NA	234.205	NA	3.37544	NA	14.978	NA	212.033
221	CKDHL152921	CML395/CML444	Phenotype	9.111	7.60451	19.89	19.1063	266	257.702	3.0813	3.13798	15.2235	15.6798	213.95	213.173
222	CKDHL152857	CML395/CML444	Phenotype	8.7538	7.55571	19.0991	18.4955	242.77	245.877	3.9907	3.97078	16.0323	16.5871	201.99	207.511
223	CKDHL152610	CML395/CML444	Phenotype	8.4262	7.69828	18.4317	18.0907	255	250.491	4.749	3.82508	16.3366	16.7848	211.46	211.72
224	CKDHL152563	CML395/CML444	Phenotype	8.3654	7.71466	17.4126	17.9608	256.65	253.559	4.2045	3.59074	17.5767	17.1127	221.11	215.661
225	CKDHL152554	CML395/CML444	Phenotype	8.2642	7.65611	19.5965	19.055	255.96	254.697	3.5536	3.29431	12.8165	15.4015	213.53	210.62
226	CKDHL152653	CML395/CML444	Phenotype	8.2566	7.80902	19.4932	18.7623	255.43	255.581	3.2946	3.29377	16.1555	16.1865	215.9	214.294
227	CKDHL152616	CML395/CML444	Phenotype	8.2405	7.30834	19.1351	18.4453	253.64	243.439	4.2589	4.057	16.611	16.3762	199.73	205.98
228	CKDHL152617	CML395/CML444	Phenotype	8.1626	7.23436	18.2775	17.7056	269.09	258.204	3.8025	3.40617	16.6941	15.8015	224.77	220.701
229	CKDHL152733	CML395/CML444	Phenotype	8.0693	7.48747	18.2362	18.787	268.69	255.59	4.2326	3.43246	18.6669	17.0085	221.41	214.819
230	CKDHL152658	CML395/CML444	Phenotype	8.0659	7.20809	20.2677	19.0542	252.21	249.245	3.3963	3.22719	17.5552	16.7194	206.99	208.064
231	CKDHL152638	CML395/CML444	Phenotype	8.055	7.51638	17.3854	18.8497	256.22	255.374	3.5669	3.09888	16.9959	15.6756	227.74	215.679
232	CKDHL152976	CML395/CML444	Phenotype	8.0481	7.4801	17.6432	18.0168	252.97	254.526	3.3357	3.4152	16.2704	16.6586	219.53	219.415
233	CKDHL152591	CML395/CML444	Phenotype	8.0358	7.59232	19.7377	19.1384	253.8	252.274	3.7046	3.62109	15.5748	16.1079	215.81	211.633
234	CKDHL152742	CML395/CML444	Phenotype	7.6553	7.32923	19.6065	18.9241	254.1	250.721	3.3567	3.38371	17.4236	16.3872	222.5	215.996
235	CKDHL152906	CML395/CML444	Phenotype	7.5571	7.16959	18.5603	18.3187	244.02	247.125	3.6092	3.21856	18.5057	16.5388	199.39	202.819
236	CKDHL152751	CML395/CML444	Phenotype	7.5297	7.32371	17.6052	17.6117	250.95	245.277	3.6163	3.78355	15.5361	16.376	201.89	212.599
237	CKDHL152847	CML395/CML444	Phenotype	6.7294	7.43072	17.6789	18.2676	246.64	252.739	3.7173	3.52092	17.3636	15.9689	230.67	221.056
238	CKDHL152769	CML395/CML444	Phenotype	7.4365	7.16047	17.4971	17.7727	255.12	248.29	4.7006	3.76607	21.0111	17.4873	224.08	216.032
239	CKDHL152866	CML395/CML444	Phenotype	7.0819	7.21852	17.3908	17.86	243.96	249.828	4.3138	3.70369	16.7899	16.4082	209.23	212.742
240	CKDHL152962	CML395/CML444	Phenotype	6.9912	7.04168	17.6213	17.7434	259.3	252.958	4.3114	3.47722	16.066	15.7841	226.9	216.794
241	CKDHL152814	CML395/CML444	Phenotype	6.1249	7.18772	18.1011	18.7178	253.77	255.799	4.2333	3.47939	16.3863	16.1409	217.23	214.83
242	CKDHL153005	CML395/CML444	Phenotype	7.3953	7.05528	16.8816	17.4453	245.9	246.889	3.9864	3.68473	14.3883	15.324	208.32	209.035
243	CKDHL152929	CML395/CML444	Phenotype	7.2823	7.03094	19.8047	18.6598	248.35	246.766	3.9189	3.77728	17.6424	16.1328	222.95	214.911
244	CKDHL152601	CML395/CML444	Phenotype	6.8851	6.81628	17.4509	18.1758	243.53	246.641	3.8586	3.37262	17.1458	16.4032	216.94	213.05
245	CKDHL152991	CML395/CML444	Phenotype	6.7017	6.98265	18.2677	18.4845	238.84	243.425	3.826	3.63659	16.5163	16.2964	206.86	205.087
246	CKDHL152611	CML395/CML444	Phenotype	7.2492	7.3849	18.3406	18.6725	255.14	253.656	3.7922	3.48455	20.1724	18.1463	209.49	211.78
247	CKDHL152561	CML395/CML444	Phenotype	7.1667	6.97884	17.9481	17.7563	249.39	244.418	3.6403	3.43359	17.6765	16.0909	207.11	204.614
248	CKDHL152820	CML395/CML444	GEBV	NA	7.57228	NA	18.3318	NA	252.195	NA	3.48312	NA	16.5563	NA	216.886
249	CKDHL152994	CML395/CML444	GEBV	NA	7.52089	NA	18.4765	NA	250.419	NA	3.69367	NA	17.4555	NA	218.891
250	CKDHL152529	CML395/CML444	GEBV	NA	7.49925	NA	19.0868	NA	252.555	NA	3.47138	NA	16.3023	NA	210.755
251	CKDHL152590	CML395/CML444	GEBV	NA	7.4769	NA	18.4031	NA	256.726	NA	3.34541	NA	15.3826	NA	214.161
252	CKDHL152811	CML395/CML444	GEBV	NA	7.44889	NA	18.6944	NA	248.128	NA	3.77187	NA	17.7872	NA	211.07
253	CKDHL152682	CML395/CML444	GEBV	NA	7.44321	NA	18.3221	NA	257.455	NA	3.35678	NA	17.28	NA	220.408
254	CKDHL152579	CML395/CML444	GEBV	NA	7.44004	NA	18.3023	NA	244.708	NA	3.54386	NA	16.7703	NA	206.39
255	CKDHL152927	CML395/CML444	GEBV	NA	7.41202	NA	18.9809	NA	251.353	NA	3.51572	NA	15.5537	NA	213.283
256	CKDHL152759	CML395/CML444	GEBV	NA	7.39466	NA	18.111	NA	250.494	NA	3.89196	NA	16.169	NA	212.307
257	CKDHL152773	CML395/CML444	GEBV	NA	7.27732	NA	17.7162	NA	252.167	NA	3.85264	NA	16.2095	NA	220.891
258	CKDHL152849	CML395/CML444	GEBV	NA	7.17652	NA	18.3312	NA	250.104	NA	3.70031	NA	15.3373	NA	216.978
259	CKDHL152778	CML395/CML444	GEBV	NA	7.16826	NA	18.0753	NA	246.679	NA	3.62407	NA	16.0751	NA	209.131
260	CKDHL152879	CML395/CML444	GEBV	NA	7.15358	NA	17.6998	NA	249.65	NA	3.78758	NA	15.1562	NA	221.068
261	CKDHL152503	CML395/CML444	GEBV	NA	7.12056	NA	17.8304	NA	251.847	NA	3.54473	NA	15.5934	NA	214.03
262	CKDHL152715	CML395/CML444	GEBV	NA	7.08477	NA	17.6322	NA	250.364	NA	3.60961	NA	16.6194	NA	211.038
263	CKDHL152777	CML395/CML444	GEBV	NA	7.04744	NA	17.4544	NA	248.583	NA	3.73482	NA	16.674	NA	215.402
264	CKDHL152862	CML395/CML444	GEBV	NA	7.02354	NA	17.6403	NA	244.063	NA	3.91642	NA	16.9877	NA	211.373
265	CKDHL152863	CML395/CML444	GEBV	NA	6.96566	NA	18.1616	NA	245.315	NA	3.6269	NA	16.393	NA	210.149
266	CKDHL152813	CML395/CML444	GEBV	NA	6.9542	NA	18.3452	NA	247.816	NA	3.83153	NA	15.1752	NA	217.459
267	CKDHL152586	CML395/CML444	GEBV	NA	6.85289	NA	17.933	NA	244.562	NA	3.54997	NA	16.2606	NA	210.198
268	CKDHL152748	CML395/CML444	GEBV	NA	6.80457	NA	17.8989	NA	243.656	NA	3.60009	NA	15.4656	NA	211.211
269	CKDHL152909	CML395/CML444	GEBV	NA	6.73179	NA	17.8443	NA	244.412	NA	3.86604	NA	16.168	NA	212.192
270	CKDHL152771	CML395/CML444	GEBV	NA	6.67945	NA	18.0035	NA	242.382	NA	3.58495	NA	15.9256	NA	209.59
271	CKDHL152518	CML395/CML444	GEBV	NA	6.63701	NA	17.5919	NA	237.581	NA	3.56236	NA	16.3268	NA	205.586
272	CKDHL152822	CML395/CML444	GEBV	NA	6.33652	NA	18.0645	NA	237.061	NA	3.63174	NA	15.1408	NA	205.378
273	CKDHL153056	CML395/CML444	Phenotype	7.0602	6.43609	16.5039	16.4017	236.36	233.725	3.8738	4.02338	13.438	14.2567	207.75	207.793
274	CKDHL153194	CML395/CML444	Phenotype	6.9114	6.48895	17.3158	16.3879	234.3	235.489	4.9935	4.25004	14.8113	14.8132	215	213.563
275	CKDHL153146	CML395/CML444	Phenotype	6.6902	6.19346	16.0161	15.8893	238.89	235.626	3.9587	3.99913	15.0737	14.4886	207.61	208.547
276	CKDHL153129	CML395/CML444	Phenotype	6.656	6.45559	16.3813	16.0971	234.64	234.723	5.0416	4.4378	13.5769	14.3343	212.9	209.848
277	CKDHL153149	CML395/CML444	Phenotype	6.529	6.38209	17.0279	15.6126	236.78	237.283	3.5869	3.9858	16.5478	15.0455	215.09	212.558
278	CKDHL153228	CML395/CML444	Phenotype	6.5171	6.31179	16.0001	15.8947	245.3	240.575	4.2343	3.89654	15.5416	14.6956	222.91	215.246
279	CKDHL153088	CML395/CML444	Phenotype	6.4466	5.9737	15.579	16.0441	238.14	236.829	5.0289	4.15893	15.1325	15.14	206.83	210.023
280	CKDHL153193	CML395/CML444	Phenotype	6.4045	6.50234	14.7647	15.9623	235.61	236.072	3.5365	3.91352	11.758	14.6161	211.25	209.359
281	CKDHL153239	CML395/CML444	Phenotype	6.337	6.0957	16.0573	16.9435	247.7	243.541	3.4028	3.27284	14.5555	15.1678	215.55	217.987
282	CKDHL153122	CML395/CML444	Phenotype	6.3237	6.35701	16.0406	16.1079	241.74	241.363	4.1841	4.19996	14.571	14.8204	222.33	218.575
283	CKDHL153181	CML395/CML444	Phenotype	6.2929	6.47318	16.9899	16.1547	252.19	243.945	4.55	4.39722	13.7625	14.2375	231.65	222.12
284	CKDHL153068	CML395/CML444	Phenotype	5.4472	6.32574	14.2004	16.0576	237.7	237.108	4.5569	4.34189	12.4478	14.1868	211.09	211.02
285	CKDHL153085	CML395/CML444	Phenotype	5.8922	5.64368	15.0789	15.3055	224.84	227.846	4.5272	3.89864	14.1415	13.5204	199.8	202.199
286	CKDHL153222	CML395/CML444	Phenotype	6.1007	5.92713	14.8635	15.8298	253.79	243.793	4.3678	3.95821	14.8215	14.8411	218.41	216.194
287	CKDHL153055	CML395/CML444	Phenotype	6.0984	5.88573	16.8938	15.8901	231.15	235.599	3.9633	3.9811	12.1739	13.5981	199.96	205.533
288	CKDHL153166	CML395/CML444	Phenotype	5.6308	5.80276	15.6401	15.3461	239.37	237.002	3.9316	3.50525	13.9913	14.177	213.34	210.819
289	CKDHL153017	CML395/CML444	Phenotype	6.1409	6.18261	15.1221	16.198	234.08	238.982	3.9242	3.85789	16.8252	15.7657	197.83	205.655
290	CKDHL153131	CML395/CML444	Phenotype	6.0757	5.90394	16.3311	16.3361	231.9	232.823	3.8584	3.87871	17.7838	15.8326	198.17	201.863
291	CKDHL153054	CML395/CML444	Phenotype	6.1241	6.1026	15.5407	16.0396	235.45	236.734	3.676	4.11286	15.4825	14.8933	204.44	207.052
292	CKDHL153037	CML395/CML444	GEBV	NA	6.62493	NA	16.0224	NA	239.381	NA	4.29915	NA	14.3277	NA	216.314
293	CKDHL153148	CML395/CML444	GEBV	NA	6.60574	NA	16.2952	NA	233.696	NA	3.94632	NA	15.5447	NA	202.117
294	CKDHL153223	CML395/CML444	GEBV	NA	6.58862	NA	16.6027	NA	229.65	NA	3.97211	NA	15.4112	NA	199.79
295	CKDHL153169	CML395/CML444	GEBV	NA	6.55289	NA	16.4587	NA	237.586	NA	4.04925	NA	14.3234	NA	211.246
296	CKDHL153184	CML395/CML444	GEBV	NA	6.5268	NA	16.3901	NA	233.739	NA	4.09868	NA	14.366	NA	212.618
297	CKDHL153018	CML395/CML444	GEBV	NA	6.49892	NA	15.9892	NA	235.651	NA	4.42686	NA	14.3545	NA	212.327
298	CKDHL153093	CML395/CML444	GEBV	NA	6.47812	NA	16.8293	NA	230.14	NA	4.1747	NA	15.3639	NA	200.899
299	CKDHL153168	CML395/CML444	GEBV	NA	6.47123	NA	16.4684	NA	236.335	NA	4.32353	NA	14.1191	NA	218.844
300	CKDHL153209	CML395/CML444	GEBV	NA	6.38195	NA	16.0889	NA	239.166	NA	4.18999	NA	13.8866	NA	211.673
301	CKDHL153217	CML395/CML444	GEBV	NA	6.3753	NA	16.3174	NA	233.175	NA	4.10449	NA	14.4885	NA	211.423
302	CKDHL153050	CML395/CML444	GEBV	NA	6.31647	NA	16.2828	NA	234.942	NA	4.30585	NA	14.3782	NA	210.387
303	CKDHL153202	CML395/CML444	GEBV	NA	6.31468	NA	16.1295	NA	234.232	NA	4.04076	NA	14.2903	NA	208.849
304	CKDHL153132	CML395/CML444	GEBV	NA	6.26373	NA	15.8675	NA	238.023	NA	4.04346	NA	14.8439	NA	212.816
305	CKDHL153246	CML395/CML444	GEBV	NA	6.25886	NA	16.3771	NA	235.42	NA	4.22567	NA	14.7009	NA	212.093
306	CKDHL153082	CML395/CML444	GEBV	NA	6.20014	NA	16.8246	NA	231.356	NA	4.10003	NA	14.1413	NA	201.975
307	CKDHL153155	CML395/CML444	GEBV	NA	6.18155	NA	16.5891	NA	227.155	NA	4.1909	NA	14.4225	NA	203.107
308	CKDHL153179	CML395/CML444	GEBV	NA	6.13748	NA	16.1784	NA	233.208	NA	4.24753	NA	15.6135	NA	206.684
309	CKDHL153236	CML395/CML444	GEBV	NA	6.11377	NA	15.9764	NA	240.649	NA	4.06932	NA	15.4194	NA	218.189
310	CKDHL153147	CML395/CML444	GEBV	NA	6.0138	NA	16.1152	NA	229.928	NA	4.15675	NA	14.5047	NA	206.55
311	CKDHL153913	CML395/CML444	Phenotype	7.6177	6.92919	17.1461	16.9961	254.79	252.56	4.0221	3.82572	16.3898	17.6029	239.38	230.779
312	CKDHL153908	CML395/CML444	Phenotype	7.5475	6.8795	17.0916	16.9613	250.37	251.451	3.2293	4.00168	17.6688	17.0054	207.93	226.941
313	CKDHL153939	CML395/CML444	Phenotype	7.4555	6.71234	18.9848	17.9957	269.09	252.096	4.0905	3.7361	21.4274	17.8929	234.94	220.823
314	CKDHL154145	CML395/CML444	Phenotype	7.3474	6.64629	17.2209	17.1462	245.74	244.281	3.3858	3.43688	16.4408	17.1957	220.2	220.823
315	CKDHL153934	CML395/CML444	Phenotype	7.3045	6.58939	18.1527	17.2875	251.28	249.392	3.3393	3.4439	21.5101	19.1506	202.41	218.576
316	CKDHL153984	CML395/CML444	Phenotype	7.2357	6.64041	16.7728	17.0152	270.01	252.486	3.8762	3.52593	16.8656	18.4257	242.69	232.904
317	CKDHL154010	CML395/CML444	Phenotype	7.0843	6.44484	16.6681	16.899	250.52	247.392	3.7119	3.5623	21.3624	18.801	208.91	213.792
318	CKDHL153941	CML395/CML444	Phenotype	7.0776	6.42024	17.3756	17.3397	241.98	245.283	3.4885	3.44543	20.7763	19.2404	230.29	228.645
319	CKDHL154046	CML395/CML444	Phenotype	7.0031	6.60725	17.5019	16.9506	252.55	248.086	4.5785	3.69675	16.9532	17.5547	225.73	224.22
320	CKDHL154158	CML395/CML444	Phenotype	6.9978	6.54569	18.1599	17.3302	244.09	250.107	3.4719	3.53519	19.0288	18.2221	234.67	229.848
321	CKDHL154056	CML395/CML444	Phenotype	6.9786	6.57682	16.1607	16.7846	257.21	249.387	4.6521	3.53758	15.4063	17.7481	230.99	228.018
322	CKDHL153905	CML395/CML444	Phenotype	5.766	6.26448	17.0063	17.0267	239.68	244.877	4.5696	3.55673	17.0623	17.5357	233.12	230.715
323	CKDHL154026	CML395/CML444	Phenotype	6.8754	6.5502	17.0258	17.5509	245.48	245.635	4.4181	3.74694	17.9302	18.7057	216	222.403
324	CKDHL153979	CML395/CML444	Phenotype	6.0434	6.40088	17.2066	17.383	238.22	247.849	4.1815	3.35431	17.0631	18.2313	208.02	221.51
325	CKDHL154050	CML395/CML444	Phenotype	6.3937	6.62259	16.6406	17.0757	231.93	243.316	4.1495	3.8284	17.4981	18.2913	212.33	223.616
326	CKDHL154043	CML395/CML444	Phenotype	6.7089	6.57854	16.7015	16.8729	256.92	251.717	4.08	3.84119	18.4246	18.1489	228.79	228.452
327	CKDHL153910	CML395/CML444	Phenotype	6.2751	6.40771	18.0335	17.7545	251.99	249.076	4.0084	3.50718	22.0732	20.4888	224.58	226.164
328	CKDHL153993	CML395/CML444	Phenotype	6.5899	6.57632	17.1365	17.4078	254.52	247.858	3.9863	3.64569	20.525	19.0053	225.68	223.086
329	CKDHL153907	CML395/CML444	Phenotype	6.891	6.53988	16.9888	17.4465	237.93	242.767	3.9434	3.61065	18.6364	18.8306	217.99	218.432
330	CKDHL154091	CML395/CML444	Phenotype	6.6917	6.53655	17.2395	17.2828	246.3	245.036	3.9211	3.38851	20.3239	19.2453	222.42	219.267
331	CKDHL153953	CML395/CML444	GEBV	NA	6.85624	NA	17.4948	NA	254.143	NA	3.13884	NA	18.4208	NA	228.097
332	CKDHL153952	CML395/CML444	GEBV	NA	6.80801	NA	16.9661	NA	253.861	NA	3.4731	NA	18.9189	NA	230.442
333	CKDHL153928	CML395/CML444	GEBV	NA	6.70724	NA	16.9419	NA	255.521	NA	3.56701	NA	17.8817	NA	229.67
334	CKDHL154129	CML395/CML444	GEBV	NA	6.66513	NA	17.492	NA	251.74	NA	3.54143	NA	18.6281	NA	229.629
335	CKDHL153981	CML395/CML444	GEBV	NA	6.6517	NA	17.2482	NA	247.719	NA	3.41077	NA	17.7058	NA	223.657
336	CKDHL153985	CML395/CML444	GEBV	NA	6.64624	NA	16.7853	NA	251.719	NA	3.83268	NA	16.6575	NA	229.585
337	CKDHL153950	CML395/CML444	GEBV	NA	6.5862	NA	16.4543	NA	248.996	NA	3.26713	NA	17.9643	NA	221.36
338	CKDHL154002	CML395/CML444	GEBV	NA	6.55414	NA	16.9401	NA	248.786	NA	3.46077	NA	17.962	NA	225.199
339	CKDHL154155	CML395/CML444	GEBV	NA	6.5361	NA	17.0085	NA	251.016	NA	3.05575	NA	18.636	NA	226.125
340	CKDHL154003	CML395/CML444	GEBV	NA	6.50848	NA	16.6646	NA	251.433	NA	3.16602	NA	18.1329	NA	226.629
341	CKDHL153921	CML395/CML444	GEBV	NA	6.50717	NA	16.9432	NA	249.777	NA	3.48118	NA	17.3434	NA	226.59
342	CKDHL153946	CML395/CML444	GEBV	NA	6.50226	NA	16.9763	NA	245.169	NA	3.45405	NA	18.2583	NA	222.106
343	CKDHL153973	CML395/CML444	GEBV	NA	6.50002	NA	17.0514	NA	242.276	NA	3.16938	NA	17.7933	NA	216.272
344	CKDHL154035	CML395/CML444	GEBV	NA	6.45806	NA	17.322	NA	249.2	NA	3.16555	NA	19.2906	NA	224.604
345	CKDHL154102	CML395/CML444	GEBV	NA	6.42285	NA	17.4505	NA	247.105	NA	3.28795	NA	19.0892	NA	230.899
346	CKDHL153988	CML395/CML444	GEBV	NA	6.42066	NA	17.0703	NA	248.903	NA	3.54511	NA	18.5307	NA	230.314
347	CKDHL153930	CML395/CML444	GEBV	NA	6.37813	NA	16.8717	NA	253.082	NA	3.73944	NA	18.6005	NA	222.662
348	CKDHL154079	CML395/CML444	GEBV	NA	6.20992	NA	17.0586	NA	240.544	NA	3.84374	NA	15.6192	NA	227.392

## Sheet: Supplemental Table 2
Supplemental Table 2. Performance of hybrids advanced through GS, PS and commercial checks evaluated in stage II trials under optimum for grain yield (GY, t/ha) anthesis date (AD, days), plant height (PH, cm), turcicum leaf blight (TLB, 1-5) and gray leaf spot (GLS , 1-5)
No	Pedigree	Advancement method	GY (t/ha)	AD (days)	PH (cm)	MOI (%)	Turc1 (1-5)	GLS (1-5)
1	(CML395/CML444)//CKDHL152769	Phenotype	11.6673	73.7289	275.16	20.6467	2.2945	1.9863
2	(CML543/CML566)//CKDHL152847	Phenotype	10.6502	74.9606	272.9	19.3658	2.2512	2.0243
3	(CML543/CML566)//CKDHL152554	Phenotype	10.6174	75.8463	277.51	20.7456	2.0248	1.9826
4	(CML543/CML566)//CKDHL152866	Phenotype	10.4974	74.4944	261.02	20.5434	2.0462	1.9903
5	(CML543/CML566)//CKDHL152610	Phenotype	10.4949	75.2543	272.23	21.118	2.017	2.0011
6	(CML543/CML566)//CKDHL152976	Phenotype	10.4712	75.3971	277.93	20.8965	1.99	2.0153
7	(CML543/CML566)//CKDHL152811	GEBV	10.4404	75.864	265.67	21.3261	1.9913	2.0035
8	(CML395/CML444)//CKDHL152610	Phenotype	10.3341	73.1841	270.46	19.361	2.0022	1.7917
9	(CML395/CML444)//CKDHL152579	GEBV	10.193	73.6393	257.5	19.9742	2.0328	2.0193
10	(CML543/CML566)//CKDHL152921	Phenotype	10.1718	75.7292	272.46	19.5364	2.5212	1.9843
11	(CML322/CML543)//CKDHL152921	Phenotype	10.1276	73.6677	262.35	20.1307	2.2888	2.2065
12	(CML395/CML444)//CKDHL152617	Phenotype	10.1153	75.3373	291.24	20.3983	2.9693	1.9859
13	(CML395/CML444)//CKDHL152847	Phenotype	10.0315	76.1723	277.35	19.5203	2.4798	2.0013
14	(CML395/CML444)//CKDHL152563	Phenotype	9.9895	72.3037	275.86	19.6258	2.0205	1.7375
15	(CML395/CML444)//CKDHL152811	GEBV	9.9645	74.4195	271.22	18.662	2.0393	2.03
16	(CML543/CML566)//CKDHL152733	Phenotype	9.954	75.8796	275.41	20.0753	2.5083	1.9772
17	(CML543/CML566)//CKDHL152617	Phenotype	9.9269	77.5089	281	19.8286	2.7097	1.9815
18	(CML322/CML543)//CKDHL152617	Phenotype	9.9118	75.6747	278.62	20.2617	2.514	2.0078
19	(CML543/CML566)//CKDHL152769	Phenotype	9.8252	76.9753	279.85	21.8776	1.9827	1.7607
20	(CML543/CML566)//CKDHL152991	Phenotype	9.8046	74.5357	265.39	20.8069	2.3305	2.0413
21	(CML543/CML566)//CKDHL152778	GEBV	9.7904	76.0183	268.53	20.5344	2.005	1.8009
22	(CML543/CML566)//CKDHL152994	GEBV	9.7867	76.3566	269.73	20.1116	2.4988	2.017
23	(CML395/CML444)//CKDHL152715	GEBV	9.7286	75.1747	277.31	19.0548	2.2152	1.976
24	(CML395/CML444)//CKDHL152591	Phenotype	9.7263	73.2049	264.42	20.2968	1.9876	2.0074
25	(CML543/CML566)//CKDHL152579	GEBV	9.6751	74.7393	254.32	20.4829	2.0027	2.02
26	(CML543/CML566)//CKDHL152777	GEBV	9.6747	75.4158	261.96	20.5292	2.1059	2.008
27	(CML543/CML566)//CKDHL152862	GEBV	9.6224	77.5021	271.44	21.6415	2.031	2.0618
28	(CML395/CML444)//CKDHL152927	GEBV	9.6037	74.4888	272.49	20.0258	1.7913	1.9985
29	(CML322/CML543)//CKDHL150961	GEBV	9.5984	70.1683	271.91	19.5745	2.1799	1.7676
30	(CML395/CML444)//CKDHL152638	Phenotype	9.5817	74.9276	272.21	20.6747	2.5304	1.9995
31	(CML543/CML566)//CKDHL152395	Phenotype	9.5747	72.9194	257.13	21.4444	2.4981	1.9776
32	(CML543/CML566)//CKDHL152715	GEBV	9.5699	75.4008	276.77	19.6908	2.2157	1.8252
33	(CML395/CML444)//CKDHL152653	Phenotype	9.5686	72.7763	263.29	19.5764	2.2103	4.4468
34	(CML543/CML566)//CKDHL152742	Phenotype	9.5554	75.4071	271.71	21.5456	1.9061	2.0172
35	(CML395/CML444)//CKDHL152561	Phenotype	9.5438	72.6949	259.8	19.2821	2.0094	1.9796
36	(CML543/CML566)//CKDHL153939	Phenotype	9.5418	72.6314	279.26	20.4678	2.2744	1.8294
37	(CML395/CML444)//CKDHL152742	Phenotype	9.5354	73.497	275.63	19.3613	2.2881	1.9925
38	(CML543/CML566)//CKDHL150421	Phenotype	9.4885	72.3177	264.97	19.1956	2.0745	1.7656
39	(CML395/CML444)//CKDHL152748	GEBV	9.485	73.0401	261.97	19.567	2.6759	2.513
40	(CML395/CML444)//CKDHL1500213	GEBV	9.4425	75.1146	263.44	20.1779	2.1873	1.8549
41	(CML395/CML444)//CKDHL152862	GEBV	9.4384	76.4894	273.53	19.9976	2.4703	1.9968
42	(CML395/CML444)//CKDHL152682	GEBV	9.4245	75.9747	290.89	20.6126	2.7832	2.0359
43	(CML322/CML543)//CKDHL152811	GEBV	9.4174	72.5015	254.98	20.1479	1.9537	1.9925
44	(CML322/CML543)//CKDHL152742	Phenotype	9.4163	72.0365	265.7	19.8931	1.9801	1.9873
45	(CML395/CML444)//CKDHL152976	Phenotype	9.4114	75.7376	272.94	19.9125	2.0395	2.0026
46	(CML543/CML566)//CKDHL152682	GEBV	9.377	75.8028	277.17	21.8943	2.228	1.749
47	(CML395/CML444)//CKDHL152733	Phenotype	9.369	74.9139	278.45	19.948	2.7258	2.0156
48	(CML395/CML444)//CKDHL152994	GEBV	9.3595	74.8195	274.26	20.6034	2.0518	1.9997
49	(CML543/CML566)//CKDHL152773	GEBV	9.3522	74.0044	266.5	20.5739	2.2804	1.992
50	(CML395/CML444)//CKDHL152529	GEBV	9.3484	74.1473	272.95	19.3623	1.9867	1.9949
51	(CML543/CML566)//CKDHL152857	Phenotype	9.3434	74.4065	253.7	20.0512	2.7121	2.2204
52	(CML395/CML444)//CKDHL152778	GEBV	9.3368	74.3246	267.42	18.6312	2.193	2.2382
53	(CML395/CML444)//CKDHL151009	Phenotype	9.33	71.875	266.37	19.9555	2.7837	2.0202
54	(CML543/CML566)//CKDHL150961	GEBV	9.3233	72.5852	270.63	19.3226	2.7288	2.0215
55	(CML543/CML566)//CKDHL152658	Phenotype	9.3207	75.0576	259.35	20.1552	2.2165	1.9996
56	(CML322/CML543)//CKDHL152591	Phenotype	9.3186	72.4623	251.24	18.9854	1.9946	1.4701
57	(CML322/CML543)//CKDHL152682	GEBV	9.3081	75.3658	271.67	20.5839	2.474	1.7484
58	(CML543/CML566)//CKDHL152503	GEBV	9.298	76.8626	269.33	21.0305	2.1581	1.8698
59	(CML322/CML543)//CKDHL152994	GEBV	9.293	74.6457	267.49	18.2062	1.9541	2.0333
60	(CML395/CML444)//CKDHL152554	Phenotype	9.2886	75.265	275.93	21.303	2.9929	1.9466
61	(CML395/CML444)//CKDHL152601	Phenotype	9.2665	75.1411	266.18	19.0769	1.9713	2.0391
62	(CML543/CML566)//CKDHL152561	Phenotype	9.2562	73.1129	259.52	18.4203	2.1798	1.7494
63	(CML543/CML566)//CKDHL152638	Phenotype	9.2542	75.1206	267.66	20.2567	2.6962	1.9822
64	(CML543/CML566)//CKDHL152342	Phenotype	9.2523	71.7488	265.58	19.7593	2.0035	1.9719
65	(CML543/CML566)//CKDHL152849	GEBV	9.2418	75.9883	269.45	21.5997	2.7522	1.9973
66	(CML395/CML444)//CKDHL152906	Phenotype	9.239	75.3516	272.66	19.8983	2.757	2.0071
67	(CML543/CML566)//CKDHL152929	Phenotype	9.2387	75.7502	259.44	21.9375	2.4597	1.7679
68	(CML543/CML566)//CKDHL151147	GEBV	9.2194	73.5836	272.35	20.0566	2.5175	1.9809
69	(CML395/CML444)//CKDHL153939	Phenotype	9.2063	71.6069	281.89	19.693	1.998	1.9844
70	(CML543/CML566)//CKDHL152748	GEBV	9.2053	72.7136	254.25	20.1233	2.9965	1.9966
71	(CML322/CML543)//CKDHL152554	Phenotype	9.1661	74.4466	261.65	20.3943	2.5599	2.0011
72	(CML322/CML543)//CKDHL152976	Phenotype	9.1617	74.8777	269.53	19.966	2.3108	2.2611
73	(CML322/CML543)//CKDHL152847	Phenotype	9.157	74.5357	266.07	19.4348	1.9781	1.9552
74	(CML322/CML543)//CKDHL152563	Phenotype	9.1563	72.1816	265.74	18.678	1.9791	2.0008
75	(CML395/CML444)//CKDHL152616	Phenotype	9.1483	73.6771	254.8	19.5836	2.2147	2.0277
76	(CML543/CML566)//CKDHL1500261	GEBV	9.147	72.9892	243.22	20.1661	2.0132	1.5009
77	(CML543/CML566)//CKDHL153908	Phenotype	9.132	71.018	265.93	20.6054	2.0466	1.9722
78	(CML543/CML566)//CKDHL154091	Phenotype	9.1263	70.9675	277.56	20.1224	1.9705	1.5451
79	(CML543/CML566)//CKDHL152616	Phenotype	9.1154	74.155	253.18	21.3094	2.0367	2.0163
80	(CML395/CML444)//CKDHL152771	GEBV	9.0968	74.5058	260.91	19.836	3.0109	2.0185
81	(CML543/CML566)//CKDHL152591	Phenotype	9.0897	75.2455	261.9	19.439	2.0622	2.0384
82	(CML543/CML566)//CKDHL150968	GEBV	9.0884	73.2393	269.4	17.737	2.5106	2.0036
83	(CML543/CML566)//CKDHL153984	Phenotype	9.0856	71.2131	267.07	19.6884	1.9456	1.9118
84	(CML543/CML566)//CKDHL153973	GEBV	9.0775	71.5846	261.22	20.4737	1.9887	2.0008
85	(CML322/CML543)//CKDHL151009	Phenotype	9.0712	70.5531	267.59	19.1561	2.7366	2.0191
86	(CML395/CML444)//CKDHL150431	GEBV	9.0535	72.9788	249.51	20.7466	2.0096	1.7021
87	(CML543/CML566)//CKDHL152927	GEBV	9.0483	76.9298	263.84	21.0004	2.1924	2.0214
88	(CML322/CML543)//CKDHL152610	Phenotype	9.0435	72.7405	260.8	18.6702	2.007	1.9653
89	(CML543/CML566)//CKDHL152563	Phenotype	9.033	73.6105	266.94	19.9931	2.3368	2.0642
90	(CML395/CML444)//CKDHL153907	Phenotype	9.02	69.6341	259.48	20.8601	1.9975	2.0048
91	(CML395/CML444)//CKDHL150399	Phenotype	9.0185	73.0345	261.71	19.8362	2.2301	1.4744
92	(CML395/CML444)//CKDHL1500041	Phenotype	9.0151	72.6718	261.54	19.4862	2.4982	1.7574
93	(CML322/CML543)//CKDHL153907	Phenotype	9.0128	69.9175	253.67	18.0624	2.0222	1.8035
94	(CML395/CML444)//CKDHL152503	GEBV	8.9963	73.7847	277.2	19.0021	2.4688	2.4211
95	(CML395/CML444)//CKDHL152814	Phenotype	8.9858	74.0475	270.61	20.4768	2.554	1.8433
96	(CML322/CML543)//CKDHL152503	GEBV	8.9843	75.5336	265.08	20.5805	2.4321	2.2292
97	(CML395/CML444)//CKDHL150961	GEBV	8.9785	71.4729	272.17	18.9536	2.4801	2.0199
98	(CML395/CML444)//CKDHL152857	Phenotype	8.9743	73.3103	261.5	20.1	2.1973	2.0174
99	(CML395/CML444)//CKDHL154091	Phenotype	8.971	69.7188	266.42	19.9685	2.2449	2.0361
100	(CML322/CML543)//CKDHL152778	GEBV	8.9688	74.1274	254.7	19.5934	2.0239	2.0249
101	(CML395/CML444)//CKDHL152921	Phenotype	8.965	75.3945	270.11	19.1227	2.878	2.481
102	(CML543/CML566)//CKDHL152529	GEBV	8.9602	76.4383	267.06	18.8163	2.3389	1.5031
103	(CML395/CML444)//CKDHL150694	GEBV	8.9545	72.1222	260.38	19.6213	2.5318	2.2432
104	(CML395/CML444)//CKDHL152586	GEBV	8.9522	74.5708	265.88	20.2086	2.2645	2.0161
105	(CML322/CML543)//CKDHL152653	Phenotype	8.9511	72.4673	259.69	20.6027	2.0204	1.9938
106	(CML395/CML444)//CKDHL151030	GEBV	8.9399	70.6709	253.73	18.1139	2.7031	2.0351
107	(CML395/CML444)//CKDHL152929	Phenotype	8.927	74.76	265.07	20.1351	2.5081	1.9899
108	(CML395/CML444)//CKDHL152751	Phenotype	8.9243	74.3751	264.39	18.4227	2.5197	2.0016
109	(CML322/CML543)//CKDHL152769	Phenotype	8.9237	73.6502	259.75	20.1256	2.2523	1.9775
110	(CML543/CML566)//CKDHL154043	Phenotype	8.9236	71.3302	272.36	19.049	1.9568	2.0009
111	(CML395/CML444)//CKDHL152759	GEBV	8.8847	74.0546	271.94	20.522	2.7619	2.2345
112	(CML395/CML444)//CKDHL153050	GEBV	8.8769	72.7196	249.47	19.292	2.3782	2.0026
113	(CML395/CML444)//CKDHL153222	Phenotype	8.8744	73.1785	262.09	19.4463	2.4998	2.0174
114	(CML395/CML444)//CKDHL152658	Phenotype	8.8729	73.5447	263.88	20.0278	2.4866	2.0066
115	(CML322/CML543)//CKDHL152777	GEBV	8.8544	74.0488	253.53	19.5978	2.2648	2.1907
116	(CML395/CML444)//CKDHL154102	GEBV	8.8482	69.7802	269.45	19.9637	2.2216	1.9451
117	(CML322/CML543)//CKDHL152849	GEBV	8.8478	75.5087	265.54	19.1492	2.4857	2.0678
118	(CML322/CML543)//CKDHL152991	Phenotype	8.841	71.7552	252.12	21.0018	2.5372	2.2592
119	(CML322/CML543)//CKDHL152638	Phenotype	8.8362	73.935	266.3	21.5886	2.7356	1.9892
120	(CML395/CML444)//CKDHL152395	Phenotype	8.8343	71.4759	259.78	19.3066	2.7911	1.9934
121	(CML543/CML566)//CKDHL152653	Phenotype	8.8186	74.1944	263.14	20.4263	2.8123	2.0361
122	(CML543/CML566)//CKDHL151973	GEBV	8.8094	74.0314	252.21	20.4092	2.4541	1.995
123	(CML543/CML566)//CKDHL153934	Phenotype	8.8033	71.115	252.62	21.0904	2.0008	1.4981
124	(CML543/CML566)//CKDHL151030	GEBV	8.7949	71.2545	250.47	19.9497	2.2006	1.9839
125	(CML543/CML566)//CKDHL152771	GEBV	8.7933	75.2634	260.41	19.7689	2.2524	2.2708
126	(CML543/CML566)//CKDHL152751	Phenotype	8.78	74.943	265.25	21.2001	1.959	1.5582
127	(CML395/CML444)//CKDHL152866	Phenotype	8.7617	73.6757	259.78	19.745	2.0304	1.9834
128	(CML322/CML543)//CKDHL152715	GEBV	8.7564	73.7374	269.24	20.3387	2.0309	1.9273
129	(CML543/CML566)//CKDHL154102	GEBV	8.7457	72.4452	264.22	21.0508	2.0066	1.7435
130	(CML395/CML444)//CKDHL153984	Phenotype	8.7369	69.2664	278.86	19.5792	2.0117	1.7522
131	(CML395/CML444)//CKDHL152991	Phenotype	8.7292	73.0467	264.57	19.3001	2.7128	2.0435
132	(CML395/CML444)//CKDHL152381	Phenotype	8.7274	70.677	252.15	20.9714	2.4733	1.9826
133	(CML543/CML566)//CKDHL150342	Phenotype	8.7205	72.9859	254.78	18.9976	2.4933	1.9787
134	(CML395/CML444)//CKDHL152849	GEBV	8.7119	74.6899	270.86	18.7511	2.9589	2.2428
135	(CML395/CML444)//CKDHL153193	Phenotype	8.7027	70.3126	239.13	19.8494	2.1831	1.7848
136	(CML543/CML566)//CKDHL150893	GEBV	8.6959	73.3395	262.71	20.7819	2.0651	1.7604
137	(CML543/CML566)//CKDHL150431	GEBV	8.6956	74.3445	251.53	21.8369	2.3233	1.8045
138	(CML543/CML566)//CKDHL150882	Phenotype	8.6933	74.0505	283.18	20.0352	2.8363	2.0023
139	(CML543/CML566)//CKDHL151021	Phenotype	8.6888	69.6349	243.91	19.1215	2.7481	1.9559
140	(CML395/CML444)//CKDHL153910	Phenotype	8.6713	69.4626	264.34	19.3772	2.0189	1.8175
141	(CML395/CML444)//CKDHL152342	Phenotype	8.6698	70.8034	271.75	22.0712	1.9387	2.0465
142	(CML322/CML543)//CKDHL152342	Phenotype	8.6679	70.0003	261.21	21.5962	1.967	2.1676
143	(CML543/CML566)//CKDHL153993	Phenotype	8.6624	72.596	268.64	20.2021	2.0137	2.031
144	(CML543/CML566)//CKDHL1500041	Phenotype	8.6561	74.504	249.83	18.5763	1.9925	1.7712
145	(CML395/CML444)//CKDHL153236	GEBV	8.6536	72.9483	259.04	20.258	2.7184	1.9308
146	(CML395/CML444)//CKDHL152962	Phenotype	8.6481	73.8657	272.07	17.5518	2.0149	2.0042
147	(CML322/CML543)//CKDHL152579	GEBV	8.642	73.2595	254.3	20.7625	1.9981	2.0309
148	(CML322/CML543)//CKDHL1500215	GEBV	8.6376	70.6094	247.62	19.6405	2.026	1.9474
149	(CML543/CML566)//CKDHL152586	GEBV	8.6374	75.6997	256.87	19.69	2.2871	2.0174
150	(CML395/CML444)//CKDHL153921	GEBV	8.6042	70.2832	266.06	20.7342	1.9995	2.0148
151	(CML322/CML543)//CKDHL152927	GEBV	8.5977	75.0092	250.73	19.2626	1.9961	2.0333
152	(CML543/CML566)//CKDHL152814	Phenotype	8.5928	75.385	267.39	21.7519	1.9732	2.0246
153	(CML395/CML444)//CKDHL152380	Phenotype	8.5907	69.7834	268.36	20.7002	2.9847	2.009
154	(CML322/CML543)//CKDHL152929	Phenotype	8.5907	73.5344	251.27	20.2334	2.4984	2.2292
155	(CML322/CML543)//CKDHL152529	GEBV	8.5866	74.1926	259.19	19.1577	2.4808	1.751
156	(CML543/CML566)//CKDHL150339	Phenotype	8.5855	73.4581	244.89	20.3858	2.4747	1.8322
157	(CML322/CML543)//CKDHL152862	GEBV	8.5828	75.8164	257.04	20.4796	2.0412	2.017
158	(CML543/CML566)//CKDHL1500202	Phenotype	8.571	73.4141	244.47	19.6132	2.5116	1.4998
159	(CML322/CML543)//CKDHL152395	Phenotype	8.5705	71.393	253.74	19.7528	2.5419	2.0841
160	(CML322/CML543)//CKDHL153984	Phenotype	8.569	70.0803	260.94	19.3655	2.0295	1.9946
161	(CML543/CML566)//CKDHL152590	GEBV	8.567	77.0919	270.16	20.0885	2.4718	1.9817
162	(CML543/CML566)//CKDHL1500213	GEBV	8.5645	76.0588	247.55	21.1569	2.4721	1.7847
163	(CML322/CML543)//CKDHL152906	Phenotype	8.5645	74.6274	266.77	19.2743	2.469	2.2514
164	(CML322/CML543)//CKDHL152586	GEBV	8.5599	74.337	250.35	19.3683	2.7371	2.0052
165	(CML543/CML566)//CKDHL152416	GEBV	8.558	72.3634	261.27	21.3657	2.3324	2.0567
166	(CML322/CML543)//CKDHL150421	Phenotype	8.5488	70.0657	249.25	19.334	2.0035	1.9776
167	(CML322/CML543)//CKDHL152751	Phenotype	8.5421	73.1879	256.48	21.3163	2.1977	2.2167
168	(CML543/CML566)//CKDHL153930	GEBV	8.542	72.2444	270.38	18.2615	2.0158	1.7177
169	(CML543/CML566)//CKDHL151294	GEBV	8.5366	71.4732	260.37	19.8362	2.513	1.7661
170	(CML322/CML543)//CKDHL152733	Phenotype	8.5351	75.204	267.27	19.2644	2.0106	1.99
171	(CML543/CML566)//CKDHL151101	Phenotype	8.5293	69.938	276.64	19.2148	4.0364	2.0075
172	(CML543/CML566)//CKDHL153946	GEBV	8.5283	72.5348	262.1	20.1921	2.0137	1.8322
173	(CML543/CML566)//CKDHL154035	GEBV	8.51	70.6369	258.29	20.48	2.0043	1.9342
174	(CML322/CML543)//CKDHL152561	Phenotype	8.5079	72.6152	257.3	20.4653	2.0049	2.0112
175	(CML322/CML543)//CKDHL152857	Phenotype	8.5023	72.3625	248.37	19.008	2.0076	2.2811
176	(CML395/CML444)//CKDHL152777	GEBV	8.4988	74.124	261.33	18.4143	2.5295	2.0173
177	(CML395/CML444)//CKDHL154056	Phenotype	8.4955	69.1627	269.74	18.8467	1.9834	1.7454
178	(CML543/CML566)//CKDHL151009	Phenotype	8.4938	73.2501	269.81	21.7937	2.5608	1.9975
179	(CML322/CML543)//CKDHL152866	Phenotype	8.48	71.949	254.96	20.5996	1.9664	1.7472
180	(CML395/CML444)//CKDHL150390	GEBV	8.4764	71.0578	249.81	20.6156	1.9947	1.9077
181	(CML395/CML444)//CKDHL151113	GEBV	8.4704	71.1682	257.17	19.568	2.8828	1.7907
182	(CML395/CML444)//CKDHL150339	Phenotype	8.4665	72.962	242.97	19.6115	2.2919	1.9721
183	(CML322/CML543)//CKDHL150399	Phenotype	8.4523	71.8302	248.13	20.6355	2.2118	1.7864
184	(CML543/CML566)//CKDHL152822	GEBV	8.4518	73.3976	254.51	20.1362	2.2228	1.7713
185	(CML322/CML543)//CKDHL151161	GEBV	8.4485	69.5729	262.71	19.6476	2.972	2.0218
186	(CML543/CML566)//CKDHL151173	Phenotype	8.445	73.7344	259.81	20.6525	2.5083	2.0175
187	(CML543/CML566)//CKDHL150859	GEBV	8.4386	73.8935	263.12	20.7727	2.678	2.0224
188	(CML543/CML566)//CKDHL153194	Phenotype	8.4333	70.8714	236.26	18.3815	2.0594	2.0332
189	(CML543/CML566)//CKDHL150999	GEBV	8.422	71.1492	262.03	20.6997	2.9998	2.0582
190	(CML395/CML444)//CKDHL151101	Phenotype	8.4105	69.335	269.62	20.2894	3.5614	1.9995
191	(CML395/CML444)//CKDHL153147	GEBV	8.4058	73.0602	254.21	18.6109	2.7629	1.7828
192	(CML543/CML566)//CKDHL152441	Phenotype	8.404	72.9374	245.57	20.5156	3.0078	1.9551
193	(CML543/CML566)//CKDHL154050	Phenotype	8.3993	67.2867	256.13	19.4735	2.0229	1.796
194	(CML322/CML543)//CKDHL151059	Phenotype	8.398	71.4213	251.74	18.6962	2.7285	2.2187
195	(CML395/CML444)//CKDHL151294	GEBV	8.3908	70.486	260.14	19.7669	2.8006	1.988
196	(CML322/CML543)//CKDHL153088	Phenotype	8.3906	70.5716	237.81	19.223	1.892	2.0053
197	(CML395/CML444)//CKDHL150786	Phenotype	8.3863	72.218	262.72	18.278	2.7891	1.9945
198	(CML322/CML543)//CKDHL151173	Phenotype	8.3805	72.097	251.21	19.9586	2.7399	1.9647
199	(CML543/CML566)//CKDHL152759	GEBV	8.3763	74.7595	262.68	20.6024	1.9866	2.0017
200	(CML395/CML444)//CKDHL150421	Phenotype	8.3689	70.6038	262	18.6574	2.0169	1.799
201	(CML543/CML566)//CKDHL153223	GEBV	8.3666	74.4204	244.83	20.0375	2.7182	2.012
202	(CML322/CML543)//CKDHL154102	GEBV	8.3619	70.918	261.35	20.3726	1.9695	1.7219
203	(CML395/CML444)//CKDHL153228	Phenotype	8.3585	71.2445	248.86	19.003	1.9913	1.7702
204	(CML395/CML444)//CKDHL153930	GEBV	8.3581	71.5418	274.98	20.009	1.5048	1.9702
205	(CML395/CML444)//CKDHL150342	Phenotype	8.3514	71.9048	254.73	18.226	2.7195	1.7556
206	(CML543/CML566)//CKDHL152611	Phenotype	8.3465	74.6646	262.96	21.2449	2.1575	2.104
207	(CML543/CML566)//CKDHL153236	GEBV	8.3366	74.3818	267.97	19.5313	2.9935	2.5154
208	(CML395/CML444)//CKDHL152424	Phenotype	8.3321	70.7947	247.87	19.8389	2.8289	2.4967
209	(CML395/CML444)//CKDHL152590	GEBV	8.332	75.2573	271.21	19.9053	3.0291	2.0307
210	(CML543/CML566)//CKDHL152906	Phenotype	8.326	75.923	268.08	19.8829	2.4603	1.9968
211	(CML444/CML536)//CKDHL151351	Phenotype	8.3242	73.4838	267.12	20.7076	2.0268	1.6597
212	(CML322/CML543)//CKDHL150728	GEBV	8.3227	71.8131	250.61	18.5052	2.4525	2.0558
213	(CML543/CML566)//CKDHL152863	GEBV	8.3202	73.7787	252.54	19.4655	2.2842	1.984
214	(CML395/CML444)//CKDHL151296	Phenotype	8.3185	69.6546	259.89	18.4009	3.2159	2
215	(CML395/CML444)//CKDHL153908	Phenotype	8.3109	70.2564	269.93	20.4346	2.2471	2.0718
216	(CML543/CML566)//CKDHL153147	GEBV	8.3095	73.4727	236.86	20.2944	2.0429	2.2936
217	(CML543/CML566)//CKDHL150443	Phenotype	8.3091	73.1818	245.12	18.3253	2.2496	1.9647
218	(CML322/CML543)//CKDHL151296	Phenotype	8.2977	70.5621	263.55	20.2011	2.5366	2.0179
219	(CML322/CML543)//CKDHL152416	GEBV	8.2975	71.4188	249.25	19.3958	2.0556	2.0819
220	(CML395/CML444)//CKDHL152879	GEBV	8.2969	75.7379	273.79	18.7889	3.0193	1.9956
221	(CML543/CML566)//CKDHL154056	Phenotype	8.2966	71.6457	281.59	19.9858	2.0296	2.0125
222	(CML322/CML543)//CKDHL151147	GEBV	8.2875	72.2472	266.25	21.1609	2.2183	1.9795
223	(CML322/CML543)//CKDHL152822	GEBV	8.2853	73.0494	245.11	20.144	2.1608	2.3554
224	(CML395/CML444)//CKDHL152773	GEBV	8.2839	72.8435	267.81	20.9871	2.0185	2.2856
225	(CML543/CML566)//CKDHL150913	GEBV	8.2821	73.432	262.88	20.8405	2.9833	2.2636
226	(CML543/CML566)//CKDHL154145	Phenotype	8.2802	66.6964	250.56	19.1505	2.0177	1.657
227	(CML543/CML566)//CKDHL153953	GEBV	8.2794	70.3619	257.13	19.5003	2.058	1.9606
228	(CML543/CML566)//CKDHL152601	Phenotype	8.2783	76.416	255.49	19.0221	2.5051	1.8272
229	(CML543/CML566)//CKDHL152813	GEBV	8.2776	74.9904	267.79	19.0025	3.03	2.0288
230	(CML322/CML543)//CKDHL152814	Phenotype	8.2722	73.2437	261.04	20.4777	2.0003	2.0203
231	(CML322/CML543)//CKDHL153908	Phenotype	8.2545	69.5415	260.18	20.1829	2.2368	2.0103
232	(CML543/CML566)//CKDHL152380	Phenotype	8.2535	71.1099	259	19.4522	2.2068	1.9892
233	(CML543/CML566)//CKDHL153181	Phenotype	8.2465	73.3313	252.04	18.4299	2.2325	2.0762
234	(CML395/CML444)//CKDHL153194	Phenotype	8.2399	69.0417	244.42	18.0897	2.3505	1.9847
235	(CML322/CML543)//CKDHL154091	Phenotype	8.2378	70.486	254.26	19.2371	2.0147	1.7999
236	(CML543/CML566)//CKDHL153988	GEBV	8.2372	71.4723	264.27	19.8313	1.9966	2.0014
237	(CML543/CML566)//CKDHL154026	Phenotype	8.2332	68.5609	254.72	20.354	1.504	1.7217
238	(CML395/CML444)//CKDHL154010	Phenotype	8.2322	70.0979	258.17	17.8745	2.0317	1.9829
239	(CML543/CML566)//CKDHL152962	Phenotype	8.2302	74.9297	262.99	18.2476	2.2159	2.0171
240	(CML543/CML566)//CKDHL150957	GEBV	8.2253	73.161	272.06	18.9563	2.9819	1.984
241	(CML395/CML444)//CKDHL151243	Phenotype	8.2231	71.5456	254.64	18.4304	2.9999	1.9813
242	(CML322/CML543)//CKDHL153194	Phenotype	8.2231	69.2834	231.07	18.7901	2.0514	1.7146
243	(CML395/CML444)//CKDHL150728	GEBV	8.2168	71.5177	265.91	18.5657	3.0438	2.2113
244	(CML543/CML566)//CKDHL153907	Phenotype	8.213	71.8747	263.26	20.0172	2.0021	1.7051
245	(CML543/CML566)//CKDHL152370	Phenotype	8.2128	71.3014	243.72	20.462	2.0347	2.0087
246	(CML395/CML444)//CKDHL152822	GEBV	8.212	72.7981	253.37	19.4049	2.2529	1.9473
247	(CML543/CML566)//CKDHL150694	GEBV	8.2091	73.483	249.65	21.8424	2.7694	2.0344
248	(CML322/CML543)//CKDHL150431	GEBV	8.2044	72.5391	241.88	20.0022	2.0319	1.7167
249	(CML395/CML444)//CKDHL153981	GEBV	8.2007	68.6214	267.03	18.0532	1.9156	1.9699
250	(CML543/CML566)//CKDHL150334	GEBV	8.1983	72.0946	233.62	21.0442	2.7028	2.0176
251	(CML395/CML444)//CKDHL152370	Phenotype	8.1943	71.6101	252.32	18.6405	2.2306	2.1167
252	(CML395/CML444)//CKDHL150356	Phenotype	8.19	73.9175	242.41	21.2655	2.5134	1.7343
253	(CML543/CML566)//CKDHL151161	GEBV	8.1884	71.2451	261.01	19.2456	2.7541	2.0348
254	(CML395/CML444)//CKDHL152458	Phenotype	8.1872	72.647	257.46	19.5104	2.7629	2.0549
255	(CML395/CML444)//CKDHL151010	GEBV	8.1829	72.072	252.42	21.1683	2.9318	1.9979
256	(CML322/CML543)//CKDHL153928	GEBV	8.1819	70.6428	254.65	19.0229	2.019	1.8071
257	(CML322/CML543)//CKDHL150859	GEBV	8.1814	73.4318	253.81	19.6419	2.7966	2.015
258	(CML543/CML566)//CKDHL150356	Phenotype	8.1793	75.3705	240.8	20.5461	2.2562	1.4654
259	(CML543/CML566)//CKDHL150429	Phenotype	8.1782	73.4592	242.62	19.5204	2.5904	1.7542
260	(CML543/CML566)//CKDHL151059	Phenotype	8.176	73.1154	255.17	19.581	2.9994	1.9629
261	(CML543/CML566)//CKDHL154129	GEBV	8.1729	72.7272	264.06	18.5169	2.014	1.7402
262	(CML322/CML543)//CKDHL153910	Phenotype	8.1645	69.2992	261.25	19.2001	1.9991	1.7782
263	(CML322/CML543)//CKDHL153050	GEBV	8.1587	70.5355	236.85	17.975	2.1785	2.0002
264	(CML322/CML543)//CKDHL150746	GEBV	8.1565	70.8022	241.78	18.6146	2.2861	1.9824
265	(CML395/CML444)//CKDHL153928	GEBV	8.156	71.6685	269.81	20.1903	1.9986	2.0068
266	(CML543/CML566)//CKDHL150786	Phenotype	8.1546	73.5808	261.71	19.876	2.2543	1.985
267	(CML395/CML444)//CKDHL150882	Phenotype	8.1532	73.125	280.36	19.7469	2.953	1.983
268	(CML395/CML444)//CKDHL150334	GEBV	8.1428	71.8256	248.51	19.3531	2.7094	1.9664
269	(CML543/CML566)//CKDHL153148	GEBV	8.1385	74.0192	237.64	20.5203	2.4398	2.0322
270	(CML543/CML566)//CKDHL153913	Phenotype	8.1354	71.8975	275.35	20.4052	2	2.0301
271	(CML442/CML444)//CKDHL151497	Phenotype	8.1331	74.6076	257.16	20.1367	3.0668	1.5185
272	(CML543/CML566)//CKDHL152387	Phenotype	8.1301	67.4527	247.76	19.3659	2.5685	2.0943
273	(CML322/CML543)//CKDHL153093	GEBV	8.128	72.8563	236.22	20.0257	2.0119	2.4658
274	(CML543/CML566)//CKDHL1500198	GEBV	8.122	75.3201	245.02	20.1001	2.5175	1.5499
275	(CML322/CML543)//CKDHL150807	GEBV	8.115	70.6009	249.22	18.7804	2.3104	2.2538
276	(CML395/CML444)//CKDHL153988	GEBV	8.1143	70.0347	264.42	18.4822	1.9636	2.0485
277	(CML322/CML543)//CKDHL150821	GEBV	8.1123	73.6836	265.78	20.2959	3.0651	1.9636
278	(CML543/CML566)//CKDHL150306	GEBV	8.0892	73.1563	237.44	20.4723	2.7031	1.7423
279	(CML543/CML566)//CKDHL152348	Phenotype	8.0773	72.4512	251.95	19.0184	3.095	1.9815
280	(CML395/CML444)//CKDHL151973	GEBV	8.0755	72.8868	250.31	20.823	3.2452	2.072
281	(CML322/CML543)//CKDHL152962	Phenotype	8.069	72.0837	260.75	18.8747	2.7242	1.9844
282	(CML395/CML444)//CKDHL1500193	Phenotype	8.0689	72.6145	254.26	20.0644	2.9426	1.9565
283	(CML543/CML566)//CKDHL150728	GEBV	8.0686	73.2336	258.35	19.0127	2.7856	2.0392
284	(CML322/CML543)//CKDHL150778	GEBV	8.0674	72.8136	256.54	21.4254	1.9343	2.2664
285	(CML395/CML444)//CKDHL152348	Phenotype	8.0673	70.3867	253.62	19.3385	2.7097	2.257
286	(CML543/CML566)//CKDHL150821	GEBV	8.0639	72.8323	266.31	20.5456	3.2679	1.9811
287	(CML395/CML444)//CKDHL152076	GEBV	8.0623	72.4788	229.91	18.8398	2.7321	2.0085
288	(CML543/CML566)//CKDHL150846	GEBV	8.0582	72.0886	251.52	20.7352	2.4624	1.9977
289	(CML322/CML543)//CKDHL152424	Phenotype	8.0539	71.0089	235.69	20.0965	2.4747	2.0546
290	(CML322/CML543)//CKDHL151101	Phenotype	8.05	68.5443	259.42	19.076	3.4994	2.2078
291	(CML543/CML566)//CKDHL150787	Phenotype	8.0452	72.1074	251.94	19.997	2.2815	1.9962
292	(CML322/CML543)//CKDHL152387	Phenotype	8.0449	65.5274	246.74	20.0235	3.2796	2.0254
293	(CML395/CML444)//CKDHL150846	GEBV	8.0432	71.5911	249.38	19.3509	2.4301	1.9959
294	(CML543/CML566)//CKDHL153985	GEBV	8.0424	72.0143	267.67	16.8898	2.2929	1.982
295	(CML543/CML566)//CKDHL150763	GEBV	8.0415	72.063	256.58	18.5498	2.2536	1.7286
296	(CML395/CML444)//CKDHL152441	Phenotype	8.0398	71.4686	250.13	19.1251	2.9901	1.9563
297	(CML543/CML566)//CKDHL152379	Phenotype	8.0354	71.6782	238.31	18.9449	2.5108	2.0342
298	(CML322/CML543)//CKDHL1500041	Phenotype	8.0337	72.6327	238.53	18.9701	2.0194	1.6813
299	(CML442/CML444)//CKDHL151611	Phenotype	8.0335	73.3557	243.63	19.7915	2.2671	2.0062
300	(CML543/CML566)//CKDHL153037	GEBV	8.0332	70.1852	242.86	19.249	2.1988	2.0299
301	(CML322/CML543)//CKDHL152348	Phenotype	8.0326	71.5034	242.73	19.4686	2.4536	2.2216
302	(CML322/CML543)//CKDHL152658	Phenotype	8.0279	73.5323	253.15	19.3975	2.2763	2.0328
303	(CML322/CML543)//CKDHL150694	GEBV	8.0263	71.4015	244.33	19.2774	2.5689	1.775
304	(CML543/CML566)//CKDHL152452	GEBV	8.026	69.8405	244.34	19.5214	2.4945	2.2158
305	(CML543/CML566)//CKDHL153132	GEBV	8.0258	72.6006	244.81	19.9044	2.3653	1.9766
306	(CML543/CML566)//CKDHL150960	GEBV	8.0251	72.958	257.03	20.1477	3.4828	2.2313
307	(CML444/CML536)//CKDHL151605	GEBV	8.0242	76.7329	257.44	20.4112	2.5215	1.4859
308	(CML395/CML444)//CKDHL1500202	Phenotype	8.0238	73.3358	241.15	19.8631	2.5492	1.9672
309	(CML322/CML543)//CKDHL150356	Phenotype	8.0225	73.5959	240.41	20.6072	1.9566	1.9523
310	(CML395/CML444)//CKDHL151021	Phenotype	8.0189	69.2614	246.56	19.4063	2.7848	2.0756
311	(CML395/CML444)//CKDHL150353	Phenotype	8.0187	72.6136	249.79	21.5718	2.9985	1.7231
312	(CML322/CML543)//CKDHL1500213	GEBV	8.0187	74.115	232.73	21.2401	2.3453	1.9025
313	(CML543/CML566)//CKDHL153149	Phenotype	8.0185	72.0194	235.48	19.0601	2.9477	2.5454
314	(CML322/CML543)//CKDHL152759	GEBV	8.0176	73.8418	258.11	22.1665	2.2388	2.0075
315	(CML395/CML444)//CKDHL1500215	GEBV	8.0174	71.7808	255.06	18.4406	2.1089	2.0173
316	(CML543/CML566)//CKDHL1500099	Phenotype	8.0166	73.8919	234.89	18.5557	2.5351	1.9769
317	(CML395/CML444)//CKDHL154043	Phenotype	8.0158	70.1217	271.4	18.663	1.9861	2.0755
318	(CML322/CML543)//CKDHL152773	GEBV	8.015	73.1262	260.9	20.0304	2.271	2.0375
319	(CML395/CML444)//CKDHL150999	GEBV	8.0138	69.1443	263.23	19.9705	2.9632	2.0023
320	(CML322/CML543)//CKDHL153939	Phenotype	8.0134	71.562	267.08	20.0616	1.9989	2.0588
321	(CML543/CML566)//CKDHL152381	Phenotype	8.0105	72.6694	237.35	20.2127	2.9782	2.0439
322	(CML395/CML444)//CKDHL154158	Phenotype	8.009	69.1844	259.9	19.5147	2.2777	1.9951
323	(CML395/CML444)//CKDHL1500198	GEBV	8.0067	74.4195	248.92	19.8581	2.5034	1.5349
324	(CML322/CML543)//CKDHL154043	Phenotype	8.0066	70.0653	264.43	18.2589	2.0295	1.979
325	(CML543/CML566)//CKDHL150782	GEBV	8.0043	73.033	257.09	19.1622	3.0635	2.0172
326	(CML322/CML543)//CKDHL153222	Phenotype	7.9996	73.0153	248.79	19.4964	2.1996	2.0225
327	(CML312/CML395)//CKDHL151351	Phenotype	7.993	69.8147	265.83	19.7199	2.2364	1.5047
328	(CML444/CML536)//CKDHL151540	GEBV	7.9919	74.5361	270.71	20.3888	3.0106	1.4791
329	(CML543/CML566)//CKDHL153921	GEBV	7.9915	72.1082	269.66	21.2838	1.7956	2.0317
330	(CML395/CML444)//CKDHL1500032	GEBV	7.99	72.8577	246.41	20.3047	2.5601	1.9714
331	(CML543/CML566)//CKDHL152443	GEBV	7.9894	73.8138	249.75	20.0276	2.4548	2.0431
332	(CML444/CML536)//CKDHL151704	Phenotype	7.9877	72.0782	258.27	20.5026	2.9522	1.4811
333	(CML543/CML566)//CKDHL152139	Phenotype	7.9834	72.0658	249.16	19.5297	3.4533	2.2129
334	(CML395/CML444)//CKDHL153946	GEBV	7.9805	70.0645	261.62	20.3171	2.018	1.8101
335	(CML322/CML543)//CKDHL1500202	Phenotype	7.9788	71.3098	231.31	20.5943	2.0154	2.0024
336	(CML543/CML566)//CKDHL150778	GEBV	7.973	74.9386	258.65	20.6336	2.7495	2.0169
337	(CML395/CML444)//CKDHL151161	GEBV	7.9721	70.1233	259.64	20.3368	3.2387	2.0209
338	(CML395/CML444)//CKDHL152813	GEBV	7.9718	74.2655	260.17	18.9917	2.9317	2.7159
339	(CML543/CML566)//CKDHL1500032	GEBV	7.9654	74.0852	236.25	19.9082	2.2384	1.9474
340	(CML395/CML444)//CKDHL150306	GEBV	7.9621	72.0449	242.88	20.2861	2.7741	1.512
341	(CML543/CML566)//CKDHL152518	GEBV	7.96	75.0824	260.83	19.5652	2.5085	2.0247
342	(CML395/CML444)//CKDHL153005	Phenotype	7.9592	72.3877	254.03	18.6279	2.7203	1.9888
343	(CML444/CML536)//CKDHL151661	Phenotype	7.9547	74.8015	244.99	19.4603	2.0438	1.4591
344	(CML322/CML543)//CKDHL152366	GEBV	7.9539	68.9666	237.9	19.4998	2.7908	2.4849
345	(CML322/CML543)//CKDHL152590	GEBV	7.9535	74.8959	260.93	20.4253	2.7482	1.9981
346	(CML322/CML543)//CKDHL153236	GEBV	7.9532	72.9788	253.52	21.7803	2.5264	2.035
347	(CML543/CML566)//CKDHL153228	Phenotype	7.9419	71.832	250	21.7644	2.2817	1.9497
348	(CML322/CML543)//CKDHL1500110	Phenotype	7.9402	71.1134	228.63	18.5839	2.0064	2.0181
349	(CML322/CML543)//CKDHL150846	GEBV	7.9382	70.4647	244.51	20.2379	2.272	1.997
350	(CML543/CML566)//CKDHL151114	GEBV	7.9364	72.9711	258.34	19.5864	2.9491	2.2313
351	(CML543/CML566)//CKDHL150390	GEBV	7.9355	72.2445	240.55	20.6991	2.0086	1.7622
352	(CML543/CML566)//CKDHL153239	Phenotype	7.9344	68.0817	254.23	19.7463	2.4635	1.947
353	(CML322/CML543)//CKDHL153147	GEBV	7.9343	71.8934	238.79	18.7649	2.521	1.9853
354	(CML444/CML536)//CKDHL151780	Phenotype	7.9327	74.5821	254.61	20.3591	2.759	1.5326
355	(CML543/CML566)//CKDHL151916	Phenotype	7.9319	72.4815	237.11	18.6765	2.9552	2.4586
356	(CML322/CML543)//CKDHL150763	GEBV	7.9304	70.7887	252.31	20.4442	1.999	1.7302
357	(CML395/CML444)//CKDHL1500019	GEBV	7.93	73.0191	231.01	19.5798	2.2057	1.7677
358	(CML395/CML444)//CKDHL152379	Phenotype	7.9268	71.3738	250.09	18.6064	2.98	1.9708
359	(CML543/CML566)//CKDHL150746	GEBV	7.9232	72.9591	256.59	19.1999	2.9883	2.1946
360	(CML395/CML444)//CKDHL151267	Phenotype	7.9173	71.5775	269.51	19.2574	2.531	1.9626
361	(CML543/CML566)//CKDHL151010	GEBV	7.9159	72.063	246.01	19.8206	2.9713	2.0572
362	(CML322/CML543)//CKDHL150453	GEBV	7.9125	72.5155	233.35	22.062	2.4941	2.0503
363	(CML395/CML444)//CKDHL152443	GEBV	7.9097	73.3104	249.61	18.595	2.4914	2.0429
364	(CML543/CML566)//CKDHL151053	Phenotype	7.8973	72.4877	259.74	21.3115	2.5152	1.7302
365	(CML395/CML444)//CKDHL152371	Phenotype	7.8936	68.1899	234.21	19.5455	2.7891	2.2079
366	(CML543/CML566)//CKDHL153952	GEBV	7.8914	70.913	258.94	19.8472	2.233	1.9898
367	(CML395/CML444)//CKDHL153148	GEBV	7.8912	73.5396	241.67	18.3229	2.8508	1.971
368	(CML543/CML566)//CKDHL154010	Phenotype	7.8876	72.1298	251.71	20.0428	1.9874	2.0001
369	(CML543/CML566)//CKDHL152879	GEBV	7.8856	77.544	262.7	20.545	2.5464	1.9884
370	(CML543/CML566)//CKDHL153910	Phenotype	7.8834	71.1313	263.73	20.0733	1.9679	1.9534
371	(CML322/CML543)//CKDHL153184	GEBV	7.879	72.6633	238.11	17.7051	2.2968	2.4341
372	(CML322/CML543)//CKDHL153168	GEBV	7.8781	72.1769	230.13	19.4285	2.2781	2.0021
373	(CML543/CML566)//CKDHL150849	Phenotype	7.8764	70.0095	241.49	18.9697	2.4877	2.0208
374	(CML395/CML444)//CKDHL154002	GEBV	7.8747	68.658	261.08	16.9339	2.2505	1.5166
375	(CML395/CML444)//CKDHL153952	GEBV	7.8729	68.6702	279.05	18.1028	2.0205	1.9897
376	(CML543/CML566)//CKDHL150353	Phenotype	7.8727	74.2419	253.17	21.32	2.7485	2.2545
377	(CML543/CML566)//CKDHL152372	Phenotype	7.871	70.66	240.25	18.7294	2.3978	2.0306
378	(CML322/CML543)//CKDHL150782	GEBV	7.8702	72.1802	246	19.2571	2.8446	2.2489
379	(CML395/CML444)//CKDHL1500110	Phenotype	7.8668	71.1698	231.9	18.6426	2.2057	1.7494
380	(CML395/CML444)//CKDHL150960	GEBV	7.8655	72.2137	259	18.5537	3.2998	1.9616
381	(CML322/CML543)//CKDHL152443	GEBV	7.8612	72.1853	246.73	19.8545	2.0121	2.2133
382	(CML543/CML566)//CKDHL153222	Phenotype	7.8612	74.6154	252.12	19.2919	2.6734	2.0207
383	(CML322/CML543)//CKDHL152023	Phenotype	7.8601	70.7097	235.16	19.2537	2.5261	2.2341
384	(CML395/CML444)//CKDHL154026	Phenotype	7.86	67.1254	258.51	19.6399	2.2732	2.0943
385	(CML395/CML444)//CKDHL153985	GEBV	7.8588	70.5581	259.98	18.4344	1.9468	1.7378
386	(CML395/CML444)//CKDHL152518	GEBV	7.8552	74.7544	258.93	18.1904	3.0387	2.0012
387	(CML322/CML543)//CKDHL153913	Phenotype	7.8499	70.7839	262.79	17.3808	2.2048	2.0289
388	(CML444/CML536)//CKDHL151714	Phenotype	7.8491	74.5807	250.44	20.741	2.475	1.7864
389	(CML322/CML543)//CKDHL152616	Phenotype	7.8487	72.8696	245.77	20.6894	2.05	1.9214
390	(CML543/CML566)//CKDHL1500200	GEBV	7.8469	73.6388	229.82	20.0124	2.4826	1.7507
391	(CML322/CML543)//CKDHL152441	Phenotype	7.8467	70.8061	237.8	20.1699	1.9554	2.234
392	(CML322/CML543)//CKDHL150968	GEBV	7.8417	71.918	270	18.3804	2.1872	1.73
393	(CML322/CML543)//CKDHL154129	GEBV	7.8399	70.7358	262.36	18.7984	1.9997	2.0066
394	(CML322/CML543)//CKDHL153193	Phenotype	7.8379	71.008	225.37	19.1525	2.197	1.7722
395	(CML543/CML566)//CKDHL151184	Phenotype	7.8377	70.8172	258.61	20.7925	2.4723	2.0018
396	(CML543/CML566)//CKDHL150865	Phenotype	7.8363	70.4546	250.14	19.9911	3.0346	2.0047
397	(CML543/CML566)//CKDHL151146	GEBV	7.8358	72.2199	243.79	19.8075	2.9991	2.2311
398	(CML322/CML543)//CKDHL153082	GEBV	7.8296	70.0188	224.46	19.7317	2.6004	2.0519
399	(CML395/CML444)//CKDHL153239	Phenotype	7.8206	68.6293	250.93	19.2684	2.2291	1.9572
400	(CML395/CML444)//CKDHL152416	GEBV	7.8203	73.1692	260.82	20.4178	2.2354	2.0262
401	(CML395/CML444)//CKDHL150807	GEBV	7.8192	71.8879	255.61	18.4972	2.5575	2.0345
402	(CML543/CML566)//CKDHL151296	Phenotype	7.8119	72.0067	259.7	20.8857	2.7992	1.963
403	(CML322/CML543)//CKDHL151294	GEBV	7.8114	70.8489	256.51	19.7314	2.2285	2.039
404	(CML395/CML444)//CKDHL150343	Phenotype	7.8075	70.6046	266.5	18.9426	2.7342	1.4332
405	(CML395/CML444)//CKDHL151144	Phenotype	7.8065	70.9456	250.93	18.1822	2.767	2.2505
406	(CML395/CML444)//CKDHL150778	GEBV	7.8045	74.2468	264.51	18.6633	3.1971	2.0186
407	(CML543/CML566)//CKDHL1500019	GEBV	7.8033	74.5602	234.39	21.3708	2.2532	2.0026
408	(CML322/CML543)//CKDHL153985	GEBV	7.8012	71.5439	258.28	19.1089	1.9653	2.0196
409	(CML322/CML543)//CKDHL153148	GEBV	7.7997	72.3467	231.27	19.5101	2.7611	2.2641
410	(CML543/CML566)//CKDHL152476	Phenotype	7.7989	73.1833	250.7	19.6611	2.2495	2.0418
411	(CML543/CML566)//CKDHL150343	Phenotype	7.7986	71.4604	259.4	19.4179	2.2829	2.0266
412	(CML395/CML444)//CKDHL151173	Phenotype	7.7966	72.9652	263.17	19.4485	2.9633	1.9988
413	(CML543/CML566)//CKDHL150453	GEBV	7.7959	73.7052	242.92	19.6508	2.5366	1.7993
414	(CML322/CML543)//CKDHL151030	GEBV	7.7942	70.2619	248.8	18.868	2.0185	1.9799
415	(CML543/CML566)//CKDHL151791	GEBV	7.7931	69.7131	240.77	19.772	2.5034	2.021
416	(CML322/CML543)//CKDHL150429	Phenotype	7.7926	72.5507	229.39	19.4266	2.5836	1.4277
417	(CML322/CML543)//CKDHL152380	Phenotype	7.7774	68.6511	253.52	19.8661	2.0897	2.0023
418	(CML395/CML444)//CKDHL150296	GEBV	7.7764	73.8865	240.4	18.9518	2.5994	1.7381
419	(CML444/CML536)//CKDHL151745	GEBV	7.775	75.4655	253.13	21.423	2.7839	1.9885
420	(CML395/CML444)//CKDHL151053	Phenotype	7.7719	71.5531	260.38	19.2804	3.0168	2.0001
421	(CML442/CML444)//CKDHL151428	GEBV	7.7682	73.9318	261.23	19.9002	3.0801	1.4433
422	(CML543/CML566)//CKDHL151063	GEBV	7.7648	72.2308	258.14	20.1514	3.253	2.0142
423	(CML395/CML444)//CKDHL151184	Phenotype	7.7619	70.701	261.57	18.6175	2.001	2.1789
424	(CML395/CML444)//CKDHL153181	Phenotype	7.7613	72.611	263.29	18.6996	2.7543	2.2182
425	(CML322/CML543)//CKDHL153228	Phenotype	7.7556	71.3548	244.77	20.1195	1.9818	1.9409
426	(CML543/CML566)//CKDHL152386	GEBV	7.7554	69.1928	219.34	20.7549	1.9699	1.958
427	(CML395/CML444)//CKDHL150865	Phenotype	7.7517	69.1505	260.31	19.21	3.4359	1.9965
428	(CML543/CML566)//CKDHL153928	GEBV	7.7513	72.1554	260.29	21.9868	2.0023	1.9789
429	(CML543/CML566)//CKDHL153941	Phenotype	7.7506	70.5361	252.11	20.7452	2.0041	1.7454
430	(CML395/CML444)//CKDHL153037	GEBV	7.746	69.489	246.41	19.4323	2.503	1.9526
431	(CML322/CML543)//CKDHL154056	Phenotype	7.7436	69.5049	256.82	19.2436	2.0111	1.7434
432	(CML395/CML444)//CKDHL151916	Phenotype	7.7433	71.9547	243.29	18.4876	2.9678	1.9973
433	(CML543/CML566)//CKDHL150795	GEBV	7.7376	73.1304	259.5	18.9149	2.7149	1.9804
434	(CML444/CML536)//CKDHL151650	GEBV	7.7365	76.4791	242.52	21.4676	2.447	1.9374
435	(CML395/CML444)//CKDHL151002	Phenotype	7.7301	68.8055	266.6	18.9479	3.0692	2.0018
436	(CML322/CML543)//CKDHL150858	Phenotype	7.7274	69.8384	265.44	20.134	2.7474	1.766
437	(CML543/CML566)//CKDHL150796	Phenotype	7.7242	69.5446	248.39	19.6793	2.2339	1.9991
438	(CML312/CML395)//CKDHL151393	GEBV	7.7241	70.9262	253.25	20.5209	3.255	1.4957
439	(CML322/CML543)//CKDHL152771	GEBV	7.7233	74.5861	259.97	20.3598	2.7003	2.2533
440	(CML395/CML444)//CKDHL152476	Phenotype	7.7116	71.6792	249.47	21.2963	2.6882	2.2803
441	(CML395/CML444)//CKDHL150957	GEBV	7.7109	72.6452	273.89	19.5104	2.9946	2.0184
442	(CML395/CML444)//CKDHL154046	Phenotype	7.7072	69.9198	264.83	19.7637	2.0569	1.9539
443	(CML395/CML444)//CKDHL151147	GEBV	7.7056	74.4673	273.91	19.4328	2.732	1.9834
444	(CML543/CML566)//CKDHL150807	GEBV	7.7039	71.9065	258.6	19.3894	2.245	1.9501
445	(CML543/CML566)//CKDHL1500193	Phenotype	7.7037	74.3842	240.31	21.1899	2.5619	1.5043
446	(CML395/CML444)//CKDHL150857	Phenotype	7.7014	69.7927	246.31	19.0558	2.5146	1.981
447	(CML395/CML444)//CKDHL153088	Phenotype	7.6985	71.3721	240.52	17.848	2.5051	1.9866
448	(CML312/CML395)//CKDHL151615	Phenotype	7.6961	71.6233	252.62	20.3264	3.2625	1.4724
449	(CML543/CML566)//CKDHL150858	Phenotype	7.6942	71.3134	266.74	19.9937	2.7373	2.0161
450	(CML543/CML566)//CKDHL154046	Phenotype	7.6934	70.7189	260.79	20.2772	2.0139	1.6742
451	(CML543/CML566)//CKDHL150903	Phenotype	7.6903	71.1497	256.85	19.859	2.7525	1.9813
452	(CML322/CML543)//CKDHL152381	Phenotype	7.6886	70.1451	231.24	19.0922	2.2077	2.0941
453	(CML395/CML444)//CKDHL153993	Phenotype	7.6832	72.0463	269.43	20.6372	2.2206	1.9454
454	(CML395/CML444)//CKDHL153217	GEBV	7.6752	72.9456	241.93	19.037	3.0466	2.0519
455	(CML543/CML566)//CKDHL1500002	Phenotype	7.6742	74.1248	253.17	19.2652	2.7277	1.7773
456	(CML543/CML566)//CKDHL150399	Phenotype	7.6729	73.8919	251.42	19.8006	1.9837	1.82
457	(CML322/CML543)//CKDHL153037	GEBV	7.6726	69.8984	235.23	20.0546	2.4089	2.0105
458	(CML322/CML543)//CKDHL154145	Phenotype	7.6712	69.2744	240.88	18.4879	2.0169	1.7961
459	(CML543/CML566)//CKDHL153246	GEBV	7.6711	70.0983	239.05	18.0112	2.1437	1.6948
460	(CML543/CML566)//CKDHL152458	Phenotype	7.6693	72.378	244.45	20.6533	2.7184	1.5263
461	(CML543/CML566)//CKDHL153981	GEBV	7.6693	70.1227	262	20.1689	1.994	2.0093
462	(CML322/CML543)//CKDHL1500193	Phenotype	7.6662	71.9892	235.57	19.3547	2.2063	1.7841
463	(CML543/CML566)//CKDHL152424	Phenotype	7.6639	72.4862	238.62	18.4842	2.5555	2.2435
464	(CML543/CML566)//CKDHL150879	GEBV	7.6637	71.6042	256.64	18.4298	3.0103	2.0155
465	(CML395/CML444)//CKDHL150968	GEBV	7.6598	73.3085	265.09	19.096	2.5029	1.9996
466	(CML322/CML543)//CKDHL151063	GEBV	7.6593	71.8245	249.92	18.4215	2.8005	1.9988
467	(CML543/CML566)//CKDHL150857	Phenotype	7.6579	70.6302	244.15	19.4092	2.7833	1.996
468	(CML395/CML444)//CKDHL150746	GEBV	7.6566	71.6658	253.18	21.3342	2.749	1.7498
469	(CML395/CML444)//CKDHL153973	GEBV	7.6557	70.4808	268.66	20.4593	2.0165	2.0047
470	(CML322/CML543)//CKDHL1500164	GEBV	7.6499	72.3549	233.34	19.6107	2.2687	1.7477
471	(CML395/CML444)//CKDHL153223	GEBV	7.6495	73.2987	246.95	20.544	2.7193	2.2491
472	(CML543/CML566)//CKDHL152371	Phenotype	7.6494	70.7154	230.71	20.353	2.5583	2.0136
473	(CML395/CML444)//CKDHL153068	Phenotype	7.6457	72.191	249.67	19.1378	2.6899	1.7665
474	(CML543/CML566)//CKDHL152366	GEBV	7.6438	70.8701	245.27	21.3088	2.7769	1.958
475	(CML395/CML444)//CKDHL154050	Phenotype	7.6376	67.4485	251.79	18.9973	2.2159	2.0308
476	(CML322/CML543)//CKDHL153930	GEBV	7.6375	71.6588	262.18	21.9245	1.9606	1.7521
477	(CML543/CML566)//CKDHL153068	Phenotype	7.6367	72.141	244.36	18.0834	3.089	2.2583
478	(CML322/CML543)//CKDHL154046	Phenotype	7.6357	68.9568	242.56	19.2033	1.9972	1.7387
479	(CML543/CML566)//CKDHL153017	Phenotype	7.6348	71.4605	236.98	19.5107	3.4999	2.4923
480	(CML543/CML566)//CKDHL152043	Phenotype	7.6338	72.7149	222.67	18.9412	2.4987	2.2514
481	(CML322/CML543)//CKDHL150882	Phenotype	7.6323	72.5706	271.77	19.5775	3.2161	1.9799
482	(CML395/CML444)//CKDHL1500002	Phenotype	7.6287	72.3344	254.5	19.6087	3.2183	1.6849
483	(CML395/CML444)//CKDHL1500261	GEBV	7.6275	72.1868	251.51	20.068	2.2348	1.5452
484	(CML543/CML566)//CKDHL152076	GEBV	7.6237	73.3576	216.11	19.6161	2.572	1.9632
485	(CML543/CML566)//CKDHL151113	GEBV	7.6208	72.879	251.65	19.5968	2.7382	2.2324
486	(CML322/CML543)//CKDHL150334	GEBV	7.6197	69.8398	234.42	19.0307	2.9467	2.2557
487	(CML444/CML536)//CKDHL151768	Phenotype	7.6181	73.7377	257.43	19.8108	3.1671	1.5299
488	(CML322/CML543)//CKDHL150893	GEBV	7.6178	71.8699	249.53	18.9061	2.7182	1.9803
489	(CML543/CML566)//CKDHL151822	Phenotype	7.6163	73.9997	243.74	19.2908	2.3008	2.4847
490	(CML395/CML444)//CKDHL154129	GEBV	7.6122	72.1418	262.21	20.0446	2.239	2.0473
491	(CML543/CML566)//CKDHL153050	GEBV	7.6096	74.7772	235.45	20.7406	2.4633	1.9691
492	(CML543/CML566)//CKDHL153209	GEBV	7.6077	72.7466	236.18	20.2644	2.5006	2.2668
493	(CML543/CML566)//CKDHL153168	GEBV	7.6076	73.3864	232.95	21.0122	2.1671	1.9839
494	(CML322/CML543)//CKDHL150390	GEBV	7.6072	71.2834	225.2	19.2149	1.9752	2.0079
495	(CML322/CML543)//CKDHL152370	Phenotype	7.5983	69.9563	243.4	20.6844	2.1012	2.0703
496	(CML395/CML444)//CKDHL150763	GEBV	7.5959	71.7461	259.76	19.0025	2.4426	2.0137
497	(CML543/CML566)//CKDHL152477	GEBV	7.5957	70.4766	225.94	20.4492	2.6364	2.1753
498	(CML543/CML566)//CKDHL153202	GEBV	7.5931	71.471	243.92	18.3201	3.5374	2.2813
499	(CML322/CML543)//CKDHL151973	GEBV	7.5923	71.774	235.81	19.7388	2.4331	2.0538
500	(CML395/CML444)//CKDHL154035	GEBV	7.5915	70.4984	265.8	19.7637	2.0068	1.7699
501	(CML395/CML444)//CKDHL150453	GEBV	7.5842	73.4075	239.64	20.3431	3.1644	1.5859
502	(CML395/CML444)//CKDHL150859	GEBV	7.5842	73.4931	263.15	20.9808	2.7216	1.9678
503	(CML543/CML566)//CKDHL154002	GEBV	7.5841	70.594	253.61	17.8383	2.0176	1.7303
504	(CML322/CML543)//CKDHL150899	Phenotype	7.584	68.5398	247	19.2081	2.7153	2.226
505	(CML395/CML444)//CKDHL153913	Phenotype	7.584	70.8688	277.44	19.3859	2.021	1.7695
506	(CML543/CML566)//CKDHL150975	Phenotype	7.581	68.97	243.04	19.1961	2.2671	2.0146
507	(CML322/CML543)//CKDHL152611	Phenotype	7.5795	73.7104	258.82	19.7503	2.2809	2.0205
508	(CML395/CML444)//CKDHL150429	Phenotype	7.5784	72.7118	248.19	19.0371	1.9852	1.7511
509	(CML322/CML543)//CKDHL153132	GEBV	7.5764	70.626	231.49	20.1167	2.3211	2.02
510	(CML395/CML444)//CKDHL151222	Phenotype	7.5742	68.6767	261	19.2591	2.788	2.0137
511	(CML322/CML543)//CKDHL1500002	Phenotype	7.5734	71.2324	236.52	19.6729	3.02	1.7652
512	(CML395/CML444)//CKDHL153905	Phenotype	7.5726	67.4751	271.53	17.652	2.0007	1.7329
513	(CML395/CML444)//CKDHL151822	Phenotype	7.5718	72.7013	242.36	18.628	2.2709	2.0226
514	(CML543/CML566)//CKDHL1500215	GEBV	7.569	72.8744	244.94	19.9119	2.4723	2.0726
515	(CML395/CML444)//CKDHL151171	GEBV	7.5682	73.0638	280.07	20.3197	3.7032	1.9818
516	(CML395/CML444)//CKDHL153054	Phenotype	7.5636	71.7512	246.19	19.8563	2.7684	2.0341
517	(CML395/CML444)//CKDHL150782	GEBV	7.56	72.3639	255.38	19.2526	3.5138	2.0035
518	(CML395/CML444)//CKDHL153122	Phenotype	7.5589	70.4225	246.8	18.4632	2.51	2.0007
519	(CML395/CML444)//CKDHL153146	Phenotype	7.5554	72.708	235.76	20.326	2.4844	2.0048
520	(CML322/CML543)//CKDHL153239	Phenotype	7.555	66.6929	236.15	19.0978	2.2665	1.9536
521	(CML322/CML543)//CKDHL152379	Phenotype	7.5524	70.4809	235.35	20.5072	2.262	2.029
522	(CML322/CML543)//CKDHL151184	Phenotype	7.552	69.5878	252.36	19.811	2.0174	1.999
523	(CML312/CML395)//CKDHL151497	Phenotype	7.5517	69.9366	256.84	19.2971	3.7941	1.7805
524	(CML322/CML543)//CKDHL152863	GEBV	7.5497	72.2612	246.83	19.4602	1.9415	1.705
525	(CML322/CML543)//CKDHL152371	Phenotype	7.5494	69.4954	221.06	21.0188	2.5449	2.1848
526	(CML395/CML444)//CKDHL150443	Phenotype	7.5474	71.8025	246.53	18.6661	2.6443	1.9879
527	(CML444/CML536)//CKDHL151611	Phenotype	7.5471	72.8923	255.56	21.3162	2.5159	1.4863
528	(CML543/CML566)//CKDHL152025	GEBV	7.5466	74.2738	239.81	18.9455	2.7999	2.4135
529	(CML322/CML543)//CKDHL153149	Phenotype	7.5465	71.358	232.26	20.5593	2.0327	2.2341
530	(CML395/CML444)//CKDHL150903	Phenotype	7.5446	70.1613	254.51	19.3439	3.5707	2.2169
531	(CML395/CML444)//CKDHL150913	GEBV	7.5443	72.6582	262.86	19.4208	3.4378	2.2691
532	(CML322/CML543)//CKDHL153005	Phenotype	7.5387	71.0117	243.93	18.9743	2.2652	2.0013
533	(CML395/CML444)//CKDHL151059	Phenotype	7.5359	72.4089	261.09	18.3342	2.7553	1.9996
534	(CML395/CML444)//CKDHL152387	Phenotype	7.5333	66.8336	253.81	19.6111	3.0424	1.9842
535	(CML444/CML536)//CKDHL151635	Phenotype	7.5304	70.2149	262.89	19.1023	2.7445	1.5008
536	(CML395/CML444)//CKDHL150821	GEBV	7.5284	73.8801	269.33	19.8619	3.0231	1.9732
537	(CML395/CML444)//CKDHL152386	GEBV	7.5275	67.7422	226.43	20.1548	2.2648	2.0958
538	(CML322/CML543)//CKDHL153953	GEBV	7.5269	70.0137	252.12	18.6205	2.1994	1.9407
539	(CML322/CML543)//CKDHL153921	GEBV	7.5212	70.225	255.73	19.3428	2.0231	1.9844
540	(CML322/CML543)//CKDHL151113	GEBV	7.5183	70.9471	246.36	19.6809	3.0315	2.0425
541	(CML543/CML566)//CKDHL153005	Phenotype	7.5178	72.7699	248.52	19.1642	2.334	2.0215
542	(CML395/CML444)//CKDHL150893	GEBV	7.5168	72.2099	252.88	18.7802	2.814	1.9978
543	(CML395/CML444)//CKDHL153018	GEBV	7.515	73.0484	250.18	21.4126	2.2263	2.0281
544	(CML444/CML536)//CKDHL151357	GEBV	7.5136	76.7653	263.49	20.9514	2.8536	1.4909
545	(CML312/CML395)//CKDHL151605	GEBV	7.5115	72.6871	252.06	20.1896	3.251	1.7002
546	(CML395/CML444)//CKDHL152372	Phenotype	7.5104	70.0857	241.94	19.2504	2.9876	1.9292
547	(CML442/CML444)//CKDHL151635	Phenotype	7.5087	71.6198	253.88	19.3139	2.9188	1.5208
548	(CML395/CML444)//CKDHL153132	GEBV	7.5076	72.4776	244.02	18.2426	2.2521	2.0152
549	(CML444/CML536)//CKDHL151453	GEBV	7.5047	76.5355	255.23	21.5715	2.3289	1.4783
550	(CML444/CML536)//CKDHL151428	GEBV	7.5045	73.5401	259.56	20.7107	2.8572	1.4951
551	(CML395/CML444)//CKDHL153184	GEBV	7.5037	73.3632	254.59	18.9758	2.9361	2.0192
552	(CML395/CML444)//CKDHL152023	Phenotype	7.5003	71.5724	240.17	19.2219	2.5314	2.2307
553	(CML395/CML444)//CKDHL153246	GEBV	7.497	70.1574	241.42	17.0617	2.8209	2.2534
554	(CML322/CML543)//CKDHL153981	GEBV	7.4927	69.2013	251.55	19.1777	2.023	2.0208
555	(CML395/CML444)//CKDHL151804	GEBV	7.4921	72.7517	232.4	18.3914	2.2808	2.0572
556	(CML395/CML444)//CKDHL1500186	Phenotype	7.4865	69.011	250.93	18.3821	2.4321	1.9489
557	(CML543/CML566)//CKDHL151243	Phenotype	7.4841	72.9154	255.05	19.9371	2.6892	2.0015
558	(CML444/CML536)//CKDHL151457	Phenotype	7.4829	75.1602	252.77	20.9786	2.529	1.7297
559	(CML543/CML566)//CKDHL153018	GEBV	7.4818	74.4109	238.1	21.0063	2.2177	1.9838
560	(CML322/CML543)//CKDHL150999	GEBV	7.4773	70.2313	253.51	18.3207	2.248	1.9965
561	(CML543/CML566)//CKDHL151883	GEBV	7.4753	71.8649	235.3	18.3034	2.9624	2.2431
562	(CML322/CML543)//CKDHL153018	GEBV	7.4735	72.4467	235.27	20.334	2.2218	2.0165
563	(CML322/CML543)//CKDHL152458	Phenotype	7.4676	70.6188	246.24	20.0619	2.235	1.928
564	(CML395/CML444)//CKDHL153934	Phenotype	7.4671	70.4299	255.73	19.8803	2.0152	1.9683
565	(CML322/CML543)//CKDHL150903	Phenotype	7.4661	69.5114	246.46	19.5453	2.9966	1.9295
566	(CML543/CML566)//CKDHL150367	Phenotype	7.4655	74.0319	228.41	19.9624	1.9812	1.7685
567	(CML395/CML444)//CKDHL152611	Phenotype	7.4611	74.4699	265.42	19.0386	3.0488	2.0032
568	(CML322/CML543)//CKDHL152412	GEBV	7.4595	67.7132	227.15	17.9668	2.412	2.222
569	(CML322/CML543)//CKDHL151053	Phenotype	7.4571	70.5969	256.25	20.6267	2.4586	2.0193
570	(CML444/CML536)//CKDHL151378	GEBV	7.4472	77.3196	264.95	20.4002	3.2566	1.4706
571	(CML322/CML543)//CKDHL151010	GEBV	7.4469	70.7894	242.15	19.6429	2.696	1.9639
572	(CML395/CML444)//CKDHL153149	Phenotype	7.4454	71.8123	237.45	19.081	2.716	2.2194
573	(CML322/CML543)//CKDHL150913	GEBV	7.4444	72.9532	247.37	19.8269	2.767	2.196
574	(CML543/CML566)//CKDHL152144	Phenotype	7.4415	71.52	225.25	18.6561	2.7823	2.0551
575	(CML395/CML444)//CKDHL1500099	Phenotype	7.439	72.2638	235.27	19.1355	2.7357	1.556
576	(CML543/CML566)//CKDHL1500017	GEBV	7.4379	74.7962	238.8	20.3363	2.7318	1.7952
577	(CML322/CML543)//CKDHL150377	Phenotype	7.4365	70.2437	243.01	17.5455	2.2795	1.7721
578	(CML442/CML444)//CKDHL151704	Phenotype	7.4325	72.4432	241.25	20.2365	3.2191	1.4661
579	(CML543/CML566)//CKDHL150393	GEBV	7.4312	72.6588	233.31	20.6716	2.7591	1.7616
580	(CML395/CML444)//CKDHL150437	GEBV	7.4304	72.4831	229.49	21.0139	2.5103	1.7749
581	(CML395/CML444)//CKDHL151146	GEBV	7.4284	71.9543	244.86	19.4887	3.0113	2.2504
582	(CML395/CML444)//CKDHL153941	Phenotype	7.4268	68.6151	259.54	19.0731	2.2671	1.7621
583	(CML395/CML444)//CKDHL150367	Phenotype	7.423	73.7296	239.21	18.4804	2.4092	1.7917
584	(CML442/CML444)//CKDHL151453	GEBV	7.4204	75.564	247.86	21.4388	2.6823	1.5126
585	(CML322/CML543)//CKDHL1500017	GEBV	7.4204	73.2095	228.73	20.015	3.0223	2.1949
586	(CML322/CML543)//CKDHL1500019	GEBV	7.4198	72.3058	217.34	21.2888	2.4572	1.998
587	(CML543/CML566)//CKDHL151839	Phenotype	7.4185	72.7514	240.75	18.9964	2.4032	2.0077
588	(CML543/CML566)//CKDHL151002	Phenotype	7.4166	69.7152	262.95	19.9999	2.9849	1.9826
589	(CML395/CML444)//CKDHL1500017	GEBV	7.4143	74.3266	249.9	19.4236	2.9663	1.7244
590	(CML543/CML566)//CKDHL150512	Phenotype	7.4137	71.9723	241.5	20.8376	2.7401	2.2144
591	(CML543/CML566)//CKDHL151144	Phenotype	7.4122	71.4625	245.23	19.9464	3.0141	1.9982
592	(CML395/CML444)//CKDHL150795	GEBV	7.4065	73.0082	262.76	19.0288	3.2319	2.2722
593	(CML444/CML536)//CKDHL151615	Phenotype	7.4047	74.4472	244.39	20.9313	2.5922	1.5269
594	(CML322/CML543)//CKDHL153017	Phenotype	7.4047	69.4152	233.24	19.9082	2.6944	2.4784
595	(CML395/CML444)//CKDHL1500059	Phenotype	7.4036	72.9278	243.58	18.988	2.7783	1.7044
596	(CML444/CML536)//CKDHL151435	Phenotype	7.4019	72.8125	243.38	20.9752	2.1911	1.6807
597	(CML543/CML566)//CKDHL153905	Phenotype	7.4018	68.7396	256.87	20.4236	2.0426	1.9686
598	(CML444/CML536)//CKDHL151741	GEBV	7.3925	75.403	252.39	20.4124	2.3139	1.5259
599	(CML442/CML444)//CKDHL151351	Phenotype	7.389	73.9639	249.11	19.5698	2.3625	1.7352
600	(CML322/CML543)//CKDHL150957	GEBV	7.3886	71.9145	260.59	20.2432	2.7407	2.005
601	(CML395/CML444)//CKDHL150975	Phenotype	7.3881	67.8179	246.84	18.2274	2.4777	1.9981
602	(CML322/CML543)//CKDHL152518	GEBV	7.3877	72.8525	248.16	19.5346	2.692	2.0039
603	(CML322/CML543)//CKDHL1500261	GEBV	7.3856	71.6891	235.31	20.0419	2.0192	1.8012
604	(CML543/CML566)//CKDHL150341	Phenotype	7.3802	70.5198	237.88	19.6495	2.7237	1.9866
605	(CML543/CML566)//CKDHL152474	Phenotype	7.3783	71.5485	241.41	20.2018	2.9981	2.2004
606	(CML312/CML395)//CKDHL151733	Phenotype	7.3746	68.2496	236.74	19.5345	2.1887	2.1973
607	(CML395/CML444)//CKDHL151195	Phenotype	7.3724	69.1809	253.73	17.2033	3.017	1.995
608	(CML543/CML566)//CKDHL150412	GEBV	7.3719	73.8451	249.83	19.1249	3.4885	1.72
609	(CML543/CML566)//CKDHL154079	GEBV	7.3695	71.5959	257.72	18.3576	2.0176	1.9831
610	(CML322/CML543)//CKDHL151116	GEBV	7.3674	70.5472	260.67	19.2433	3.0121	2.2673
611	(CML543/CML566)//CKDHL1500110	Phenotype	7.3601	71.6489	227.11	19.8236	2.3371	1.634
612	(CML395/CML444)//CKDHL152474	Phenotype	7.36	71.374	248.67	18.795	3.5746	2.2387
613	(CML395/CML444)//CKDHL152396	GEBV	7.3562	68.8614	248.94	18.2354	2.4653	1.9872
614	(CML543/CML566)//CKDHL151804	GEBV	7.3557	73.773	221.26	19.1655	2.2525	1.9788
615	(CML395/CML444)//CKDHL154145	Phenotype	7.3539	69.4764	252.66	19.7952	1.9395	1.9762
616	(CML322/CML543)//CKDHL1500186	Phenotype	7.3519	68.5853	246.7	18.0553	2.7269	1.9495
617	(CML395/CML444)//CKDHL151887	GEBV	7.3514	71.2349	253.29	19.3478	2.9572	2.0409
618	(CML395/CML444)//CKDHL1500200	GEBV	7.3483	72.6907	227.78	20.2845	2.6003	1.703
619	(CML395/CML444)//CKDHL153168	GEBV	7.3374	72.4605	233	18.5798	1.9706	2.0174
620	(CML322/CML543)//CKDHL154010	Phenotype	7.3367	70.7931	248.55	19.5966	1.9997	2.2391
621	(CML322/CML543)//CKDHL153179	GEBV	7.3332	71.4245	217.19	18.0338	2.4091	2.0001
622	(CML322/CML543)//CKDHL152879	GEBV	7.3315	75.3164	259.92	20.1337	2.9363	1.6625
623	(CML442/CML444)//CKDHL151615	Phenotype	7.3297	74.0035	243.88	19.4674	2.5146	1.4986
624	(CML543/CML566)//CKDHL153093	GEBV	7.3286	74.9661	231.1	19.6931	2.6897	2.4397
625	(CML395/CML444)//CKDHL153202	GEBV	7.3274	69.9404	243.98	19.02	3.0414	2.0168
626	(CML543/CML566)//CKDHL150452	GEBV	7.3266	75.3089	234.37	20.0641	2.7235	2.0018
627	(CML322/CML543)//CKDHL150512	Phenotype	7.3242	71.1745	231.81	19.5444	2.7677	2.1967
628	(CML322/CML543)//CKDHL154035	GEBV	7.3232	69.9534	242.99	20.2085	2.0614	1.9458
629	(CML543/CML566)//CKDHL153122	Phenotype	7.3229	71.3135	239.68	18.6501	2.2874	1.9131
630	(CML543/CML566)//CKDHL151869	GEBV	7.3198	72.0828	227.4	20.1649	2.7542	2.0172
631	(CML395/CML444)//CKDHL152144	Phenotype	7.3187	70.6505	236.79	19.014	3.2651	2.0219
632	(CML442/CML444)//CKDHL151625	Phenotype	7.3184	72.1328	238.11	19.0027	2.2427	1.7382
633	(CML395/CML444)//CKDHL152025	GEBV	7.3181	72.7597	238.14	17.6351	3.226	1.9961
634	(CML543/CML566)//CKDHL152430	Phenotype	7.316	68.5862	240.52	19.4797	2.7817	2.428
635	(CML312/CML395)//CKDHL151556	GEBV	7.3152	72.3659	252.21	20.5602	2.5519	1.7014
636	(CML322/CML543)//CKDHL153217	GEBV	7.3146	73.3882	230.27	19.5254	3.0817	2.2718
637	(CML395/CML444)//CKDHL150372	Phenotype	7.3081	73.2577	248.44	18.8206	2.5669	1.7897
638	(CML322/CML543)//CKDHL152144	Phenotype	7.3029	69.5393	221.19	18.8141	2.465	2.4158
639	(CML543/CML566)//CKDHL153146	Phenotype	7.3017	73.3052	235.08	19.941	2.5179	2.1929
640	(CML395/CML444)//CKDHL152149	Phenotype	7.2998	69.5675	221.46	18.6117	3.2813	2.0087
641	(CML543/CML566)//CKDHL151967	GEBV	7.2953	73.2787	216.87	21.4376	2.78	2.1897
642	(CML322/CML543)//CKDHL152476	Phenotype	7.295	71.3692	240.41	20.2963	1.9238	2.4193
643	(CML322/CML543)//CKDHL152601	Phenotype	7.2897	74.0624	249.1	19.8057	2.2196	1.9899
644	(CML543/CML566)//CKDHL150372	Phenotype	7.289	74.5738	228.73	19.7272	2.4826	2.0343
645	(CML322/CML543)//CKDHL150795	GEBV	7.2886	70.7269	257.76	19.1613	2.7388	2.2521
646	(CML322/CML543)//CKDHL153993	Phenotype	7.2849	71.22	258.56	19.033	2.0113	1.7594
647	(CML322/CML543)//CKDHL150443	Phenotype	7.2848	71.4225	232.17	19.2074	1.9588	2.0442
648	(CML395/CML444)//CKDHL151139	Phenotype	7.278	70.7365	248.96	20.2577	2.6846	1.9984
649	(CML395/CML444)//CKDHL153953	GEBV	7.2702	69.7651	255.78	19.5861	2.0308	1.9803
650	(CML395/CML444)//CKDHL152092	GEBV	7.268	73.0317	244.07	20.1432	3.084	2.2666
651	(CML543/CML566)//CKDHL154155	GEBV	7.2679	70.6137	256.12	18.9265	1.9936	1.983
652	(CML322/CML543)//CKDHL152452	GEBV	7.2667	68.4086	236.85	20.5955	2.0309	2.0499
653	(CML444/CML536)//CKDHL151579	GEBV	7.2656	77.1598	246.82	21.5476	2.6784	1.5639
654	(CML395/CML444)//CKDHL150796	Phenotype	7.2655	68.8987	242.34	19.1305	2.7898	1.9838
655	(CML322/CML543)//CKDHL153988	GEBV	7.2623	70.5576	246.5	18.5186	2.0047	1.9693
656	(CML442/CML444)//CKDHL151650	GEBV	7.2592	75.205	243.87	20.7202	3.0258	1.983
657	(CML543/CML566)//CKDHL152023	Phenotype	7.2487	73.6518	242.78	20.2574	2.2744	1.9823
658	(CML322/CML543)//CKDHL151887	GEBV	7.2461	70.4066	229.45	19.9742	2.3266	2.2484
659	(CML444/CML536)//CKDHL151591	Phenotype	7.2411	74.2635	254.64	21.0617	3.2089	1.7488
660	(CML322/CML543)//CKDHL152025	GEBV	7.2407	72.4094	224.37	18.7526	3.0986	2.0005
661	(CML395/CML444)//CKDHL150858	Phenotype	7.2405	69.9805	267.95	18.4386	3.9709	2.0037
662	(CML322/CML543)//CKDHL151916	Phenotype	7.2328	70.641	222.45	19.3217	2.9747	2.2275
663	(CML543/CML566)//CKDHL152432	GEBV	7.2315	71.7713	244.18	20.5089	4.0254	2.2817
664	(CML322/CML543)//CKDHL153223	GEBV	7.2301	72.52	229.74	21.6019	2.4979	2.2504
665	(CML442/CML444)//CKDHL151591	Phenotype	7.2185	73.985	242.4	19.4408	2.7157	1.8186
666	(CML322/CML543)//CKDHL151021	Phenotype	7.2162	70.1506	241.45	18.9314	2.7749	1.9492
667	(CML322/CML543)//CKDHL152748	GEBV	7.2096	72.5519	247.16	19.8966	2.7981	2.0026
668	(CML543/CML566)//CKDHL151829	GEBV	7.2094	72.6559	231.48	20.3539	3.0041	2.2141
669	(CML444/CML536)//CKDHL151625	Phenotype	7.209	73.0378	252.52	19.4253	2.3152	1.4825
670	(CML322/CML543)//CKDHL153946	GEBV	7.2081	70.2952	247.7	20.2777	2.0042	1.7308
671	(CML322/CML543)//CKDHL153905	Phenotype	7.2077	68.5979	238.37	19.2675	2.0038	1.9481
672	(CML322/CML543)//CKDHL151144	Phenotype	7.2065	69.9581	240.43	18.6792	2.5877	2.4979
673	(CML322/CML543)//CKDHL151171	GEBV	7.2034	72.0463	268.81	18.8992	2.9798	2.2141
674	(CML543/CML566)//CKDHL150398	GEBV	7.2027	75.2346	230.17	19.0754	2.7175	2.0131
675	(CML442/CML444)//CKDHL151393	GEBV	7.198	74.5583	244.42	20.4758	2.7901	1.7556
676	(CML442/CML444)//CKDHL151597	Phenotype	7.194	75.0721	248.41	20.5109	2.5338	2.0341
677	(CML395/CML444)//CKDHL153093	GEBV	7.1929	72.5875	230.87	21.206	3.286	1.9951
678	(CML442/CML444)//CKDHL151343	GEBV	7.1903	73.915	251.63	19.402	2.7456	1.8223
679	(CML395/CML444)//CKDHL150452	GEBV	7.1898	73.2073	246.39	20.5235	3.0465	1.766
680	(CML543/CML566)//CKDHL153193	Phenotype	7.1874	72.7621	214.38	20.4661	2.4594	2.2349
681	(CML395/CML444)//CKDHL153179	GEBV	7.1846	72.5495	234.66	19.9608	2.054	2.0466
682	(CML322/CML543)//CKDHL153129	Phenotype	7.1845	71.5939	231.1	20.3802	3.176	2.5034
683	(CML322/CML543)//CKDHL154002	GEBV	7.1838	68.6763	244.87	18.3557	2.7055	1.9803
684	(CML322/CML543)//CKDHL153056	Phenotype	7.1809	70.8624	219.91	19.3487	2.7478	1.519
685	(CML322/CML543)//CKDHL150353	Phenotype	7.1774	71.781	225.81	19.8713	2.4814	2.0025
686	(CML442/CML444)//CKDHL151733	Phenotype	7.1742	71.7274	230.54	19.3343	2.2485	1.4378
687	(CML444/CML536)//CKDHL151442	GEBV	7.1734	74.7247	255.28	21.0647	2.7386	1.769
688	(CML322/CML543)//CKDHL151002	Phenotype	7.1628	69.8299	253.31	19.2847	2.9629	2.2549
689	(CML322/CML543)//CKDHL153934	Phenotype	7.1626	69.0771	245.06	20.4987	2.0098	1.9913
690	(CML444/CML536)//CKDHL151597	Phenotype	7.1599	71.1061	247.45	20.663	3.2281	1.5506
691	(CML543/CML566)//CKDHL152412	GEBV	7.1572	68.0166	224.57	19.0976	2.4683	2.3079
692	(CML322/CML543)//CKDHL154155	GEBV	7.1572	69.0341	248.59	18.3513	2.0019	1.9852
693	(CML322/CML543)//CKDHL151114	GEBV	7.1544	70.7763	248.88	18.8575	2.497	2.2531
694	(CML543/CML566)//CKDHL154158	Phenotype	7.1539	69.731	257.32	20.6569	2.0057	1.994
695	(CML395/CML444)//CKDHL150393	GEBV	7.1502	71.7978	241.43	18.2937	2.9278	1.9363
696	(CML322/CML543)//CKDHL151822	Phenotype	7.1486	71.4594	224.76	19.6383	2.2468	2.0263
697	(CML322/CML543)//CKDHL152372	Phenotype	7.1477	69.5463	229.55	20.0505	2.2591	1.9865
698	(CML322/CML543)//CKDHL152432	GEBV	7.1476	71.3909	234.99	19.9069	2.5212	2.3094
699	(CML543/CML566)//CKDHL152082	Phenotype	7.1458	72.4854	236.95	20.1706	3.2236	2.4318
700	(CML543/CML566)//CKDHL1500186	Phenotype	7.1422	70.8534	254.57	19.6063	2.3336	2.1987
701	(CML543/CML566)//CKDHL151222	Phenotype	7.1409	69.9378	250.1	19.7475	2.541	1.7291
702	(CML322/CML543)//CKDHL152474	Phenotype	7.1395	70.5251	232.69	18.4869	2.9835	2.0313
703	(CML543/CML566)//CKDHL151787	Phenotype	7.1355	71.9885	235.36	20.5817	2.9909	2.0232
704	(CML322/CML543)//CKDHL152386	GEBV	7.1322	67.8282	214.28	22.2171	1.9729	2.1864
705	(CML543/CML566)//CKDHL152109	GEBV	7.1315	72.6367	236.84	21.0543	2.7508	2.2494
706	(CML395/CML444)//CKDHL152366	GEBV	7.1312	69.7422	250.74	18.3098	3.5086	2.0356
707	(CML395/CML444)//CKDHL150849	Phenotype	7.1301	69.4921	238.21	20.3586	3.005	2.0234
708	(CML442/CML444)//CKDHL151579	GEBV	7.129	75.2363	243.08	20.9985	3.2206	1.5638
709	(CML322/CML543)//CKDHL150342	Phenotype	7.1281	70.8348	243.69	20.4407	2.3907	1.7516
710	(CML312/CML395)//CKDHL151745	GEBV	7.1279	73.249	251.44	21.757	2.785	1.7784
711	(CML442/CML444)//CKDHL151435	Phenotype	7.1258	72.0116	230.02	20.2576	2.8055	1.7533
712	(CML442/CML444)//CKDHL151661	Phenotype	7.125	74.4508	234.47	18.9297	2.1366	1.5502
713	(CML442/CML444)//CKDHL151605	GEBV	7.1246	74.9542	249.33	19.9066	2.5413	2.1581
714	(CML395/CML444)//CKDHL150899	Phenotype	7.1233	70.1745	258.32	19.0976	2.835	2.0143
715	(CML322/CML543)//CKDHL153122	Phenotype	7.1214	69.7629	234.67	18.1479	1.9575	1.9878
716	(CML444/CML536)//CKDHL151733	Phenotype	7.1185	71.7467	245.72	20.1202	1.9762	1.7362
717	(CML395/CML444)//CKDHL151920	GEBV	7.1141	70.6074	237.05	20.0515	3.4827	2.2685
718	(CML322/CML543)//CKDHL154079	GEBV	7.1134	72.4257	248.59	19.2363	1.9977	1.7657
719	(CML322/CML543)//CKDHL152396	GEBV	7.1094	69.0612	239.34	18.9613	2.0723	2.0409
720	(CML543/CML566)//CKDHL151250	Phenotype	7.106	71.9133	245.2	19.4251	2.8383	2.2893
721	(CML543/CML566)//CKDHL153088	Phenotype	7.104	72.7108	230.09	18.9655	2.042	1.9717
722	(CML322/CML543)//CKDHL150960	GEBV	7.1018	70.0783	246.67	20.2001	2.4892	1.9656
723	(CML444/CML536)//CKDHL151334	Phenotype	7.0987	74.0876	249.3	19.5133	2.0248	1.7669
724	(CML322/CML543)//CKDHL150812	GEBV	7.098	70.331	239.55	19.4325	3.2693	2.0009
725	(CML444/CML536)//CKDHL151556	GEBV	7.0977	75.1713	251.27	20.8992	1.9302	1.7801
726	(CML395/CML444)//CKDHL150735	GEBV	7.0959	69.8148	248.76	19.6842	3.4784	1.9982
727	(CML395/CML444)//CKDHL153950	GEBV	7.089	67.2073	243.98	18.9299	1.8946	1.7718
728	(CML322/CML543)//CKDHL153068	Phenotype	7.087	70.8103	244.56	19.5772	2.4912	2.2679
729	(CML395/CML444)//CKDHL153056	Phenotype	7.0834	71.6921	233.12	18.8472	3.0549	2.4861
730	(CML322/CML543)//CKDHL153973	GEBV	7.0789	71.4218	243.64	20.9228	1.9536	1.9675
731	(CML322/CML543)//CKDHL154026	Phenotype	7.078	67.6715	244.2	19.77	2.0068	2.0152
732	(CML395/CML444)//CKDHL151967	GEBV	7.0777	73.1144	229.02	19.1071	2.9012	2.0082
733	(CML322/CML543)//CKDHL152430	Phenotype	7.0769	66.7625	243.77	18.8087	2.734	2.4504
734	(CML543/CML566)//CKDHL151880	Phenotype	7.0757	71.6184	229.2	19.5834	2.8017	1.9635
735	(CML543/CML566)//CKDHL151914	Phenotype	7.0711	73.2073	227.97	19.3208	2.9011	2.2796
736	(CML395/CML444)//CKDHL153209	GEBV	7.07	73.0508	248.45	20.6	3.2771	2.2416
737	(CML444/CML536)//CKDHL151324	Phenotype	7.0613	74.1708	240.19	20.5154	2.6554	1.5338
738	(CML395/CML444)//CKDHL152452	GEBV	7.0573	69.8833	247.48	18.6304	2.2657	2.0162
739	(CML543/CML566)//CKDHL150735	GEBV	7.0559	70.1726	242.88	18.9795	2.9888	2.4768
740	(CML322/CML543)//CKDHL153209	GEBV	7.0558	71.7851	230.86	19.7092	2.2051	2.2215
741	(CML322/CML543)//CKDHL152092	GEBV	7.054	72.4177	231.63	19.8033	3.0507	2.4585
742	(CML395/CML444)//CKDHL152863	GEBV	7.0495	73.0359	254.35	18.9438	2.2746	2.0296
743	(CML312/CML395)//CKDHL151661	Phenotype	7.0473	71.9122	243.94	19.7214	2.262	1.5156
744	(CML322/CML543)//CKDHL153131	Phenotype	7.0451	70.7974	220.77	20.9025	3.1941	2.2213
745	(CML322/CML543)//CKDHL151169	GEBV	7.0431	70.7565	245.67	18.726	2.96	2.0066
746	(CML395/CML444)//CKDHL153082	GEBV	7.0419	71.9725	225.13	20.5146	2.4725	1.9844
747	(CML312/CML395)//CKDHL151635	Phenotype	7.0403	69.8436	245.23	20.1752	2.7079	1.8058
748	(CML543/CML566)//CKDHL152396	GEBV	7.0378	70.5058	245.41	19.0085	2.1947	1.9451
749	(CML543/CML566)//CKDHL152149	Phenotype	7.0328	70.6329	216.23	18.7846	3.0147	2.1909
750	(CML395/CML444)//CKDHL152412	GEBV	7.0279	67.1878	224.43	19.8355	2.4928	1.9483
751	(CML322/CML543)//CKDHL151222	Phenotype	7.0239	67.5657	247.19	19.0953	2.0291	1.963
752	(CML395/CML444)//CKDHL154079	GEBV	7.0201	69.7754	263.6	18.0104	2.3194	1.8242
753	(CML395/CML444)//CKDHL153129	Phenotype	7.0182	71.6299	230.4	19.088	3.1446	1.9856
754	(CML395/CML444)//CKDHL150879	GEBV	7.0094	71.1354	252.36	19.1545	3.2501	2.0451
755	(CML543/CML566)//CKDHL150296	GEBV	7.0075	73.448	237.64	19.4405	2.7631	1.8142
756	(CML322/CML543)//CKDHL151869	GEBV	7.0072	70.6305	230.06	19.4331	3.0009	2.7089
757	(CML322/CML543)//CKDHL153941	Phenotype	7.0012	70.0328	248.57	20.6795	1.9878	1.9822
758	(CML442/CML444)//CKDHL151540	GEBV	7.0002	72.744	259.09	20.0751	2.74	1.7451
759	(CML442/CML444)//CKDHL151457	Phenotype	6.9961	75.1476	235.32	18.9926	2.5307	1.5268
760	(CML322/CML543)//CKDHL150343	Phenotype	6.9911	70.6527	245.57	18.6552	2.2786	2.0177
761	(CML543/CML566)//CKDHL154003	GEBV	6.9881	70.856	252.11	19.4127	1.999	2.0373
762	(CML543/CML566)//CKDHL151025	Phenotype	6.9871	71.5285	236.17	19.1185	2.4877	1.9812
763	(CML444/CML536)//CKDHL151343	GEBV	6.9868	75.7262	249.03	19.912	2.6616	1.4425
764	(CML543/CML566)//CKDHL153085	Phenotype	6.9796	70.3668	232.18	19.5122	2.4999	1.7322
765	(CML312/CML395)//CKDHL151591	Phenotype	6.9781	74.0344	251.41	19.879	2.8831	1.7111
766	(CML322/CML543)//CKDHL152082	Phenotype	6.9762	69.3519	232.27	18.3798	2.715	2.2453
767	(CML322/CML543)//CKDHL150415	GEBV	6.9738	72.091	230.79	20.6583	2.4839	1.552
768	(CML322/CML543)//CKDHL153952	GEBV	6.9719	68.6299	244.82	18.9745	1.9784	1.745
769	(CML395/CML444)//CKDHL151025	Phenotype	6.966	70.4723	235.86	18.7483	2.9585	2.039
770	(CML543/CML566)//CKDHL1500059	Phenotype	6.9644	74.173	242.4	20.1326	2.7826	2.0178
771	(CML322/CML543)//CKDHL154050	Phenotype	6.9633	66.2723	238.26	18.561	2.0248	2.0152
772	(CML312/CML395)//CKDHL151428	GEBV	6.955	70.6877	252.54	20.7373	2.6858	1.5308
773	(CML312/CML395)//CKDHL151768	Phenotype	6.9513	70.5439	248.08	20.4953	2.7942	1.6824
774	(CML322/CML543)//CKDHL150341	Phenotype	6.9468	70.361	232.19	18.4253	3.281	1.9706
775	(CML444/CML536)//CKDHL151623	Phenotype	6.9466	73.442	243.92	20.1166	2.3078	1.5018
776	(CML444/CML536)//CKDHL151497	Phenotype	6.945	74.8608	262.36	20.2798	2.8116	1.5196
777	(CML444/CML536)//CKDHL151706	Phenotype	6.9382	74.5333	250.31	19.6918	2.5128	1.4342
778	(CML322/CML543)//CKDHL150786	Phenotype	6.9333	69.1983	243.87	19.1132	2.7429	1.9758
779	(CML395/CML444)//CKDHL152465	Phenotype	6.9318	67.217	238.67	19.1841	3.4393	2.2603
780	(CML543/CML566)//CKDHL151171	GEBV	6.9266	74.3531	277.18	19.0353	3.2015	2.0184
781	(CML543/CML566)//CKDHL152092	GEBV	6.9241	74.8174	228.26	18.9411	2.9989	2.2321
782	(CML312/CML395)//CKDHL151369	GEBV	6.9113	68.7395	243.56	20.1366	2.4802	1.4516
783	(CML312/CML395)//CKDHL151453	GEBV	6.9098	74.2146	245.99	20.6449	2.6816	1.4517
784	(CML322/CML543)//CKDHL151923	GEBV	6.9097	71.2977	213.67	19.0192	2.9973	2.0144
785	(CML312/CML395)//CKDHL151579	GEBV	6.9083	74.3716	243.63	22.1585	2.9643	1.733
786	(CML322/CML543)//CKDHL150393	GEBV	6.9078	72.2425	232.23	20.4671	2.4996	2.2285
787	(CML442/CML444)//CKDHL151780	Phenotype	6.9035	73.0793	244.88	20.0308	2.4712	1.7244
788	(CML322/CML543)//CKDHL153055	Phenotype	6.8979	70.4383	224.57	18.9125	2.731	2.2374
789	(CML312/CML395)//CKDHL151378	GEBV	6.8977	74.5203	256.37	19.9358	3.9848	1.7342
790	(CML312/CML395)//CKDHL151706	Phenotype	6.8973	70.6209	242.72	19.5775	2.8114	1.4988
791	(CML312/CML395)//CKDHL151704	Phenotype	6.895	70.4855	244.67	20.4123	3.2476	1.7697
792	(CML444/CML536)//CKDHL151385	Phenotype	6.8898	74.9454	246.55	20.1444	3.0305	1.5553
793	(CML395/CML444)//CKDHL154003	GEBV	6.8897	69.9062	257.32	18.4811	2.7254	2.0117
794	(CML312/CML395)//CKDHL151780	Phenotype	6.8873	70.7423	251.62	19.9843	3.1832	1.9983
795	(CML312/CML395)//CKDHL151611	Phenotype	6.8863	70.5251	251.48	20.3264	2.9311	1.748
796	(CML322/CML543)//CKDHL151839	Phenotype	6.8801	71.0507	235.77	17.4934	2.5068	2.0269
797	(CML322/CML543)//CKDHL154158	Phenotype	6.8792	68.2367	242.93	18.5386	2.2696	1.7293
798	(CML322/CML543)//CKDHL152813	GEBV	6.8765	74.1348	253.9	20.0971	3.2486	2.0165
799	(CML322/CML543)//CKDHL150879	GEBV	6.8739	69.4242	249.5	20.0924	2.7691	1.9903
800	(CML322/CML543)//CKDHL150865	Phenotype	6.8716	69.2633	250.31	18.9491	2.9994	2.0193
801	(CML322/CML543)//CKDHL1500059	Phenotype	6.8673	72.6031	228.67	19.7824	2.2996	1.5612
802	(CML395/CML444)//CKDHL151808	GEBV	6.8657	73.12	231.79	19.3943	2.5804	2.018
803	(CML543/CML566)//CKDHL153055	Phenotype	6.8651	70.6797	230.7	19.7468	2.7989	2.0027
804	(CML395/CML444)//CKDHL151829	GEBV	6.8641	72.2993	234.47	20.128	2.7067	2.0684
805	(CML322/CML543)//CKDHL152076	GEBV	6.8631	71.1876	217.11	19.0424	2.165	2.198
806	(CML395/CML444)//CKDHL152021	GEBV	6.8629	73.0349	238.08	20.0545	2.8023	2.2356
807	(CML395/CML444)//CKDHL152043	Phenotype	6.8608	72.9615	238.37	19.7987	2.4486	2.4543
808	(CML543/CML566)//CKDHL152021	GEBV	6.8476	73.4587	228.01	18.3944	2.9634	2.0216
809	(CML543/CML566)//CKDHL152098	GEBV	6.842	73.9531	216.88	19.5132	3.2978	2.2287
810	(CML395/CML444)//CKDHL153169	GEBV	6.8399	70.9746	234.51	19.5659	2.7108	2.2673
811	(CML395/CML444)//CKDHL154155	GEBV	6.8371	69.122	258.03	18.6917	1.9811	2.0056
812	(CML322/CML543)//CKDHL151267	Phenotype	6.834	69.859	250.25	19.0153	2.5119	1.9813
813	(CML543/CML566)//CKDHL153950	GEBV	6.8321	71.5068	238.77	18.7693	2.0021	1.9313
814	(CML543/CML566)//CKDHL151267	Phenotype	6.832	72.4425	258.99	20.5932	2.7304	1.9967
815	(CML312/CML395)//CKDHL151385	Phenotype	6.8316	70.7678	250.51	19.789	3.3049	1.7127
816	(CML395/CML444)//CKDHL153055	Phenotype	6.8278	70.3197	239.94	19.2297	2.4723	1.9749
817	(CML322/CML543)//CKDHL150339	Phenotype	6.8205	71.5381	225.94	21.3275	2.4784	2.0048
818	(CML543/CML566)//CKDHL150812	GEBV	6.8176	71.6467	244.04	20.1801	3.4637	2.019
819	(CML322/CML543)//CKDHL153202	GEBV	6.8109	68.9962	237.27	18.8159	3.169	2.5363
820	(CML395/CML444)//CKDHL1500164	GEBV	6.8055	73.6756	244.1	20.7844	2.5183	1.5203
821	(CML395/CML444)//CKDHL150812	GEBV	6.7975	71.3092	246.43	18.9087	4.0055	2.0703
822	(CML442/CML444)//CKDHL151378	GEBV	6.7964	76.0639	255.41	20.0046	2.9274	1.7123
823	(CML395/CML444)//CKDHL150412	GEBV	6.7941	72.8461	251.16	19.1164	3.2639	1.6925
824	(CML322/CML543)//CKDHL151809	Phenotype	6.7939	68.3093	223.01	18.8308	3.2957	2.0228
825	(CML442/CML444)//CKDHL151706	Phenotype	6.7921	74.6974	244.49	19.0639	2.0372	1.7246
826	(CML543/CML566)//CKDHL150377	Phenotype	6.7921	71.0044	243.3	17.6699	2.4956	1.7158
827	(CML322/CML543)//CKDHL153054	Phenotype	6.7899	70.6181	222.08	19.7938	2.5309	1.9559
828	(CML395/CML444)//CKDHL152109	GEBV	6.7755	71.2989	239.49	19.0129	2.7128	2.047
829	(CML395/CML444)//CKDHL153017	Phenotype	6.7755	71.3677	238.03	20.1328	2.76	2.5396
830	(CML322/CML543)//CKDHL152043	Phenotype	6.7754	70.3847	218.52	18.8989	2.5142	2.0214
831	(CML395/CML444)//CKDHL1500169	GEBV	6.7726	72.3796	241.93	19.1552	3.0614	1.7685
832	(CML543/CML566)//CKDHL151139	Phenotype	6.7707	72.8384	250.58	19.3981	2.5058	2.0004
833	(CML322/CML543)//CKDHL150849	Phenotype	6.7632	68.8776	231.84	19.6842	2.642	2.2457
834	(CML395/CML444)//CKDHL150377	Phenotype	6.7612	70.0069	252.33	19.3418	2.2942	1.512
835	(CML395/CML444)//CKDHL151250	Phenotype	6.7612	69.8305	253.73	18.7677	3.0968	2.0125
836	(CML312/CML395)//CKDHL151625	Phenotype	6.7607	70.4777	246.73	19.4503	2.4922	1.5188
837	(CML395/CML444)//CKDHL153979	Phenotype	6.7587	67.9747	244.18	19.6791	2.0123	2.0024
838	(CML395/CML444)//CKDHL152019	GEBV	6.7586	70.2555	249.52	18.6572	2.9669	2.2702
839	(CML312/CML395)//CKDHL151334	Phenotype	6.7569	71.3106	240.44	19.8021	2.708	1.7309
840	(CML543/CML566)//CKDHL151887	GEBV	6.7565	71.8815	236.12	19.8811	2.9948	2.4442
841	(CML322/CML543)//CKDHL150412	GEBV	6.7533	73.2294	240.92	19.1857	2.9785	1.9877
842	(CML442/CML444)//CKDHL151357	GEBV	6.7482	76.1256	254.29	20.3633	3.1576	1.5543
843	(CML322/CML543)//CKDHL152139	Phenotype	6.7449	69.5162	245.18	19.6279	3.1798	2.2058
844	(CML543/CML566)//CKDHL153979	Phenotype	6.7424	69.0573	246.46	19.0906	2.0004	1.7337
845	(CML312/CML395)//CKDHL151540	GEBV	6.7385	69.8306	255.09	19.5457	3.5862	1.7907
846	(CML322/CML543)//CKDHL151243	Phenotype	6.7361	70.0257	247.76	19.7026	2.4895	1.7892
847	(CML543/CML566)//CKDHL151195	Phenotype	6.736	70.7425	252.82	19.1333	2.971	2.0167
848	(CML543/CML566)//CKDHL153166	Phenotype	6.7347	70.7772	227.16	18.1502	2.2756	1.769
849	(CML543/CML566)//CKDHL1500164	GEBV	6.7276	74.8436	235.56	20.7753	2.5187	1.5837
850	(CML543/CML566)//CKDHL151908	GEBV	6.7271	72.4389	219.34	18.7558	2.9481	1.9477
851	(CML322/CML543)//CKDHL151804	GEBV	6.7227	73.2456	222.68	19.5084	2.3196	2.2566
852	(CML322/CML543)//CKDHL150367	Phenotype	6.7223	70.3247	221.57	18.9058	2.4359	1.9937
853	(CML322/CML543)//CKDHL150296	GEBV	6.7177	73.4858	224.17	19.1202	2.4869	1.93
854	(CML322/CML543)//CKDHL150787	Phenotype	6.715	71.1661	250.79	19.9665	2.2524	2.0212
855	(CML395/CML444)//CKDHL150385	GEBV	6.7084	72.3831	236.43	18.6212	3.1901	1.5739
856	(CML322/CML543)//CKDHL151808	GEBV	6.7078	72.9743	219.62	20.0434	2.0931	2.2708
857	(CML322/CML543)//CKDHL150452	GEBV	6.7076	71.8125	234.72	20.5749	2.5277	2.0394
858	(CML322/CML543)//CKDHL151025	Phenotype	6.7064	70.2759	236.83	18.9132	1.9646	2.0425
859	(CML444/CML536)//CKDHL151369	GEBV	6.7022	73.9511	238.69	20.2825	2.4489	1.7405
860	(CML395/CML444)//CKDHL153131	Phenotype	6.6997	71.9737	229.06	18.7844	2.7527	2.0137
861	(CML312/CML395)//CKDHL151650	GEBV	6.6983	73.7651	249.08	21.2066	3.2121	2.0357
862	(CML322/CML543)//CKDHL151787	Phenotype	6.6976	69.8566	231.41	19.4302	3.0664	2.2713
863	(CML395/CML444)//CKDHL153085	Phenotype	6.6926	70.5025	241.22	20.4031	2.6553	2.0466
864	(CML395/CML444)//CKDHL150787	Phenotype	6.691	71.2282	248.4	19.7458	2.7687	2.0038
865	(CML543/CML566)//CKDHL151923	GEBV	6.6907	72.3795	216.75	19.7303	2.9557	2.4253
866	(CML322/CML543)//CKDHL1500200	GEBV	6.6901	71.6956	214.03	20.1708	2.7194	1.6544
867	(CML322/CML543)//CKDHL1500032	GEBV	6.6885	72.3459	227.39	20.1843	1.9854	1.7468
868	(CML322/CML543)//CKDHL151829	GEBV	6.687	70.3363	227.5	20.2023	2.487	2.0608
869	(CML322/CML543)//CKDHL151791	GEBV	6.6811	68.2402	226.51	19.1634	2.5328	2.5393
870	(CML442/CML444)//CKDHL151556	GEBV	6.6807	73.8735	237.65	19.9605	2.4906	1.7371
871	(CML322/CML543)//CKDHL150385	GEBV	6.6759	73.7666	229.91	19.4821	2.9729	1.6038
872	(CML395/CML444)//CKDHL150415	GEBV	6.6722	73.5825	227.44	20.4416	2.2533	1.9789
873	(CML543/CML566)//CKDHL151851	Phenotype	6.672	69.3681	213.02	18.0005	2.9539	1.9622
874	(CML322/CML543)//CKDHL152477	GEBV	6.6705	69.3421	213.79	19.6726	2.9665	1.9982
875	(CML312/CML395)//CKDHL151751	Phenotype	6.6693	72.4631	258.25	20.7397	3.1113	1.7242
876	(CML322/CML543)//CKDHL153146	Phenotype	6.6683	71.9348	224.38	19.2003	2.4724	1.9983
877	(CML444/CML536)//CKDHL151666	GEBV	6.6635	76.3076	253.81	20.9696	3.2977	1.8053
878	(CML444/CML536)//CKDHL151393	GEBV	6.6625	75.8962	253.67	21.1284	2.7633	1.5528
879	(CML322/CML543)//CKDHL151880	Phenotype	6.6619	68.3938	225.23	20.1391	2.81	2.4988
880	(CML543/CML566)//CKDHL153082	GEBV	6.6593	72.0785	228.59	20.1198	2.183	2.0159
881	(CML395/CML444)//CKDHL152082	Phenotype	6.6591	71.4871	241.86	18.6948	3.7865	1.9611
882	(CML395/CML444)//CKDHL152098	GEBV	6.6579	72.8171	224.21	18.8887	3.9202	1.9862
883	(CML444/CML536)//CKDHL151541	GEBV	6.6571	73.7207	241.09	19.4755	2.9247	1.7068
884	(CML322/CML543)//CKDHL150857	Phenotype	6.6541	69.0996	241.02	20.3514	2.0339	1.9817
885	(CML322/CML543)//CKDHL153085	Phenotype	6.653	68.3854	226.05	17.8678	2.2759	1.9977
886	(CML395/CML444)//CKDHL151898	GEBV	6.6482	68.8558	238.12	18.0987	2.761	2.042
887	(CML322/CML543)//CKDHL152019	GEBV	6.6475	69.3497	248.03	19.3751	3.0754	2.2834
888	(CML395/CML444)//CKDHL151883	GEBV	6.6459	70.719	240.42	19.4488	2.7175	2.2293
889	(CML322/CML543)//CKDHL151914	Phenotype	6.6433	69.7254	225.57	21.1443	3.027	2.2303
890	(CML322/CML543)//CKDHL153181	Phenotype	6.6407	71.8814	242.52	18.2972	2.2266	2.2774
891	(CML395/CML444)//CKDHL150398	GEBV	6.6297	73.5213	238.86	18.5738	2.9805	1.7226
892	(CML543/CML566)//CKDHL150899	Phenotype	6.6296	71.7728	253.39	19.4328	3.0484	2.0167
893	(CML543/CML566)//CKDHL151927	Phenotype	6.6227	73.7113	226.25	19.6066	3.0177	2.0384
894	(CML395/CML444)//CKDHL151169	GEBV	6.6157	71.0287	248.13	18.8147	3.0563	2.0216
895	(CML322/CML543)//CKDHL151967	GEBV	6.6149	70.9421	219.67	18.331	2.5031	2.0132
896	(CML442/CML444)//CKDHL151385	Phenotype	6.6131	73.3584	247.54	19.5183	2.6373	1.5433
897	(CML322/CML543)//CKDHL152021	GEBV	6.611	72.1331	214.83	19.5525	2.5396	2.0375
898	(CML543/CML566)//CKDHL150415	GEBV	6.6098	73.0956	227.82	19.9169	2.4395	2.0396
899	(CML322/CML543)//CKDHL153246	GEBV	6.6097	71.1643	227.32	18.6176	2.07	1.9494
900	(CML322/CML543)//CKDHL153979	Phenotype	6.6071	67.9263	232.53	18.6568	1.9997	2.0005
901	(CML543/CML566)//CKDHL153179	GEBV	6.6042	74.3281	219.14	20.1406	2.4774	2.253
902	(CML395/CML444)//CKDHL152477	GEBV	6.6032	68.7627	224.46	20.1545	2.7541	2.0187
903	(CML543/CML566)//CKDHL153054	Phenotype	6.5998	72.5189	232.28	20.8073	2.9681	1.9589
904	(CML395/CML444)//CKDHL151787	Phenotype	6.5976	70.9676	236.52	18.5967	3.0541	2.4438
905	(CML312/CML395)//CKDHL151457	Phenotype	6.5942	72.4497	247.75	19.6413	2.4308	1.4908
906	(CML395/CML444)//CKDHL151791	GEBV	6.5932	70.1042	228.32	17.6194	2.4836	2.273
907	(CML543/CML566)//CKDHL153131	Phenotype	6.5853	72.0433	226.99	19.3921	2.4059	1.7962
908	(CML543/CML566)//CKDHL153056	Phenotype	6.5825	72.4334	235.25	20.1134	2.5098	1.986
909	(CML322/CML543)//CKDHL153169	GEBV	6.5819	71.1988	227.96	19.6252	1.9784	2.2515
910	(CML543/CML566)//CKDHL151169	GEBV	6.5757	72.5524	240.3	19.2519	3.0234	2.0003
911	(CML543/CML566)//CKDHL152019	GEBV	6.5656	72.059	243.99	19.2682	2.9806	2.2807
912	(CML322/CML543)//CKDHL150398	GEBV	6.5647	74.0286	223.06	19.3209	2.3379	2.0665
913	(CML442/CML444)//CKDHL151745	GEBV	6.5571	74.5805	238.19	20.2585	2.9902	1.8089
914	(CML442/CML444)//CKDHL151369	GEBV	6.5561	71.4877	238.87	20.1045	2.3288	1.5193
915	(CML543/CML566)//CKDHL152083	GEBV	6.5552	71.7244	210.29	19.9223	2.3071	2.0698
916	(CML543/CML566)//CKDHL151920	GEBV	6.5544	72.6832	220.54	19.71	2.7364	2.2621
917	(CML395/CML444)//CKDHL151869	GEBV	6.554	72.0359	232.72	17.6851	3.2908	2.2524
918	(CML312/CML395)//CKDHL151541	GEBV	6.5518	68.7536	236.46	19.478	2.7961	1.4678
919	(CML543/CML566)//CKDHL151896	Phenotype	6.5511	70.7194	216.82	19.4922	2.9801	2.2266
920	(CML322/CML543)//CKDHL1500099	Phenotype	6.5493	70.7339	220.34	17.9518	2.9937	1.4668
921	(CML543/CML566)//CKDHL150437	GEBV	6.5464	74.3764	219.99	20.9008	1.9994	1.7236
922	(CML442/CML444)//CKDHL151751	Phenotype	6.5402	73.2223	241.95	20.9505	2.7865	1.965
923	(CML543/CML566)//CKDHL151809	Phenotype	6.534	69.9814	222.84	18.5347	2.4728	2.2861
924	(CML395/CML444)//CKDHL151809	Phenotype	6.5287	68.4979	230.31	20.5507	3.1828	2.268
925	(CML395/CML444)//CKDHL151063	GEBV	6.5184	71.8897	254.11	20.954	3.4454	1.9981
926	(CML322/CML543)//CKDHL150796	Phenotype	6.5123	68.4249	238.86	20.0971	3.2395	2.2716
927	(CML395/CML444)//CKDHL152430	Phenotype	6.5051	68.3512	243.69	19.3657	3.4289	1.9846
928	(CML543/CML566)//CKDHL153184	GEBV	6.5026	73.3918	241.23	19.73	2.2892	2.046
929	(CML322/CML543)//CKDHL151146	GEBV	6.502	71.7251	234.94	19.8464	2.4682	2.0156
930	(CML322/CML543)//CKDHL150306	GEBV	6.5015	71.3007	227.59	21.7172	2.2588	1.8966
931	(CML322/CML543)//CKDHL151920	GEBV	6.5011	70.8043	228.42	19.6385	3.2442	2.2305
932	(CML395/CML444)//CKDHL152139	Phenotype	6.4979	70.5222	252.79	18.1194	3.4483	2.4582
933	(CML442/CML444)//CKDHL151623	Phenotype	6.4794	70.522	232.07	18.736	2.936	1.5008
934	(CML322/CML543)//CKDHL150975	Phenotype	6.475	67.6403	235.85	18.6976	1.9629	1.9815
935	(CML322/CML543)//CKDHL150372	Phenotype	6.4709	73.2488	215.09	18.5523	2.0307	1.9429
936	(CML395/CML444)//CKDHL151880	Phenotype	6.4697	69.6672	233.86	19.3799	2.5074	2.0382
937	(CML395/CML444)//CKDHL152432	GEBV	6.467	72.3545	244.39	18.7378	3.7086	2.2541
938	(CML543/CML566)//CKDHL151116	GEBV	6.4665	72.2385	252.24	19.3335	3.4522	1.984
939	(CML395/CML444)//CKDHL153166	Phenotype	6.4587	69.2595	232.03	18.5526	2.673	2.0639
940	(CML395/CML444)//CKDHL151830	GEBV	6.4384	70.6736	231.23	18.0176	3.539	2.2859
941	(CML543/CML566)//CKDHL153129	Phenotype	6.4379	73.0018	227.96	20.2684	3.4686	2.0488
942	(CML322/CML543)//CKDHL152149	Phenotype	6.4351	68.173	209.25	19.417	2.545	2.2359
943	(CML543/CML566)//CKDHL151830	GEBV	6.4336	71.4887	220.5	18.9995	2.9265	2.2571
944	(CML442/CML444)//CKDHL151442	GEBV	6.4255	73.937	230.33	20.3836	2.5196	1.531
945	(CML322/CML543)//CKDHL1500198	GEBV	6.422	74.1338	232.13	19.0211	2.9601	1.6986
946	(CML543/CML566)//CKDHL151808	GEBV	6.4174	74.5982	217.21	19.9146	2.7373	2.042
947	(CML395/CML444)//CKDHL151923	GEBV	6.3845	72.6057	229.47	21.5155	2.971	2.2853
948	(CML322/CML543)//CKDHL151896	Phenotype	6.3834	68.9854	214.3	18.7934	2.4975	2.2094
949	(CML312/CML395)//CKDHL151343	GEBV	6.3621	71.0009	247.85	19.8218	2.708	1.5386
950	(CML543/CML566)//CKDHL153217	GEBV	6.3605	74.0812	230.28	19.3455	2.8629	2.242
951	(CML395/CML444)//CKDHL151927	Phenotype	6.3587	71.5188	238.26	19.908	3.5042	2.0917
952	(CML312/CML395)//CKDHL151442	GEBV	6.3539	72.6653	249.8	21.6394	2.5563	2.0579
953	(CML312/CML395)//CKDHL151357	GEBV	6.3467	73.6675	252.98	20.4242	3.1846	2.0783
954	(CML395/CML444)//CKDHL151914	Phenotype	6.3339	72.4721	233.6	19.3617	2.9649	1.9904
955	(CML322/CML543)//CKDHL151883	GEBV	6.3291	69.5332	231.07	19.2647	2.2021	2.3925
956	(CML322/CML543)//CKDHL153166	Phenotype	6.3243	67.9808	213.8	18.1973	2.2934	1.977
957	(CML543/CML566)//CKDHL151972	Phenotype	6.3207	70.552	247.42	20.7096	3.9573	2.4984
958	(CML322/CML543)//CKDHL151830	GEBV	6.3207	69.9885	218.47	17.9458	3.0029	2.4852
959	(CML444/CML536)//CKDHL151751	Phenotype	6.3002	74.2185	254.52	20.5072	2.5157	1.4653
960	(CML444/CML536)//CKDHL151665	Phenotype	6.2952	74.8391	241.57	20.4493	4.0062	1.7193
961	(CML322/CML543)//CKDHL151139	Phenotype	6.2837	70.52	243.09	19.3039	2.5194	1.9793
962	(CML322/CML543)//CKDHL151195	Phenotype	6.2784	68.0988	233.59	18.2133	3.159	2.2508
963	(CML543/CML566)//CKDHL152465	Phenotype	6.2651	67.9734	233.3	21.2856	2.9827	2.4877
964	(CML395/CML444)//CKDHL150341	Phenotype	6.26	70.9935	235.86	18.8019	2.9849	2.2358
965	(CML312/CML395)//CKDHL151623	Phenotype	6.2553	69.0785	240.55	20.2897	3.2347	1.4676
966	(CML444/CML536)//CKDHL151463	GEBV	6.2487	74.8714	257.03	19.4866	3.2308	1.5365
967	(CML442/CML444)//CKDHL151714	Phenotype	6.2447	74.4833	241.97	20.1021	3.2793	1.7305
968	(CML322/CML543)//CKDHL154003	GEBV	6.2433	70.0185	240.57	18.049	1.9981	2.0063
969	(CML543/CML566)//CKDHL153169	GEBV	6.2326	72.1023	224.97	19.2025	2.5862	1.7086
970	(CML395/CML444)//CKDHL151845	GEBV	6.2312	72.7003	246.14	19.2078	3.4632	2.2307
971	(CML322/CML543)//CKDHL150735	GEBV	6.2276	69.3351	241.72	19.2309	2.9704	2.0157
972	(CML395/CML444)//CKDHL151839	Phenotype	6.216	72.3908	239.15	19.7204	3.5	2.2554
973	(CML395/CML444)//CKDHL150512	Phenotype	6.2146	71.027	240.1	18.9134	3.452	1.7502
974	(CML395/CML444)//CKDHL152083	GEBV	6.207	70.6976	223.05	19.181	2.4531	2.2113
975	(CML543/CML566)//CKDHL1500169	GEBV	6.2005	73.536	229.77	19.1464	2.6536	2.2545
976	(CML395/CML444)//CKDHL151116	GEBV	6.1928	71.8596	255.66	20.1266	3.5415	1.9972
977	(CML312/CML395)//CKDHL151463	GEBV	6.1918	69.5113	252.58	19.6808	3.3726	1.7151
978	(CML322/CML543)//CKDHL151969	GEBV	6.1868	71.8007	223.45	17.252	3.7409	2.018
979	(CML442/CML444)//CKDHL151768	Phenotype	6.1842	71.9447	241.58	19.6704	3.202	1.7522
980	(CML543/CML566)//CKDHL151918	Phenotype	6.183	69.6164	221.66	19.0269	2.5307	2.4784
981	(CML543/CML566)//CKDHL151969	GEBV	6.1823	73.3352	227.75	19.5178	3.7198	1.9403
982	(CML322/CML543)//CKDHL150437	GEBV	6.1774	73.6903	212.15	21.0391	2.5066	2.0445
983	(CML322/CML543)//CKDHL151898	GEBV	6.1679	68.1394	223.81	18.7121	2.7345	2.0528
984	(CML395/CML444)//CKDHL152097	GEBV	6.1623	71.1432	205.13	19.4674	2.7286	2.0191
985	(CML395/CML444)//CKDHL151969	GEBV	6.1563	72.6492	231.02	18.5202	3.5182	1.9896
986	(CML322/CML543)//CKDHL152029	GEBV	6.1557	70.5504	219.44	19.711	3.2716	2.2714
987	(CML395/CML444)//CKDHL151896	Phenotype	6.1535	70.1551	219.49	18.6451	2.4903	2.3098
988	(CML543/CML566)//CKDHL151898	GEBV	6.1447	69.8583	233.74	17.9254	3.243	2.0269
989	(CML322/CML543)//CKDHL152465	Phenotype	6.1368	65.9183	227.43	19.1833	2.4741	2.2473
990	(CML322/CML543)//CKDHL153950	GEBV	6.1262	69.8091	233.94	18.6555	2.1779	1.962
991	(CML442/CML444)//CKDHL151741	GEBV	6.1214	75.0738	243.02	20.6173	3.2536	1.4266
992	(CML322/CML543)//CKDHL152109	GEBV	6.1213	70.7507	222.72	18.9338	3.2518	2.0058
993	(CML543/CML566)//CKDHL152029	GEBV	6.118	72.6851	216.71	19.5114	3.5134	2.4939
994	(CML322/CML543)//CKDHL152140	Phenotype	6.1152	69.8908	202.49	19.1505	2.9994	2.0512
995	(CML543/CML566)//CKDHL152081	GEBV	6.11	69.3537	218.16	19.7487	3.001	1.9387
996	(CML322/CML543)//CKDHL151250	Phenotype	6.0664	69.2757	234.56	18.802	2.5274	2.2696
997	(CML322/CML543)//CKDHL151972	Phenotype	6.0599	69.4673	236.14	18.8008	3.482	2.4791
998	(CML322/CML543)//CKDHL152098	GEBV	6.0457	71.6	208.2	19.4052	3.3494	2.0549
999	(CML322/CML543)//CKDHL152097	GEBV	6.033	69.5798	196.72	20.2735	3.0726	1.9886
1000	(CML543/CML566)//CKDHL150385	GEBV	6.0283	72.8763	218.55	18.9372	2.7045	1.9562
1001	(CML395/CML444)//CKDHL152029	GEBV	6.0271	70.8788	227	19.2626	2.572	2.0005
1002	(CML442/CML444)//CKDHL151324	Phenotype	6.0175	73.4344	229.02	18.7544	2.4992	1.805
1003	(CML322/CML543)//CKDHL1500169	GEBV	6.0138	72.7029	223	19.5107	2.9982	2.513
1004	(CML543/CML566)//CKDHL152097	GEBV	5.9968	71.5046	202.89	18.7262	2.4588	1.9317
1005	(CML442/CML444)//CKDHL151334	Phenotype	5.9889	73.5276	238.13	21.1989	2.2883	1.4986
1006	(CML312/CML395)//CKDHL151435	Phenotype	5.9817	70.9198	231.26	19.8505	2.7432	1.7982
1007	(CML543/CML566)//CKDHL151841	GEBV	5.9749	71.9996	207.65	19.1115	3.4869	2.0017
1008	(CML322/CML543)//CKDHL152083	GEBV	5.964	69.7994	203.41	18.7351	2.4984	1.8896
1009	(CML395/CML444)//CKDHL151908	GEBV	5.9535	71.2667	223.82	18.2352	3.4877	2.0572
1010	(CML322/CML543)//CKDHL151927	Phenotype	5.9522	72.4412	223.69	19.2462	3.7445	2.0226
1011	(CML543/CML566)//CKDHL152127	GEBV	5.945	68.1172	227.3	19.4175	3.7435	2.2428
1012	(CML312/CML395)//CKDHL151324	Phenotype	5.9297	70.846	226.13	19.9346	2.9415	1.753
1013	(CML395/CML444)//CKDHL151972	Phenotype	5.9215	70.5291	238.12	19.0408	3.8042	1.9964
1014	(CML322/CML543)//CKDHL151885	Phenotype	5.9209	70.2584	216.74	18.9505	2.5803	2.6887
1015	(CML395/CML444)//CKDHL151918	Phenotype	5.9157	68.7768	221.15	18.4042	2.7018	2.4596
1016	(CML322/CML543)//CKDHL151845	GEBV	5.8877	69.9962	228.28	17.9907	3.716	2.1733
1017	(CML543/CML566)//CKDHL151845	GEBV	5.8821	73.1732	237.78	18.7532	3.4695	2.0212
1018	(CML322/CML543)//CKDHL151918	Phenotype	5.8787	68.598	210.86	20.4677	2.9582	2.4444
1019	(CML395/CML444)//CKDHL153155	GEBV	5.8576	72.4784	234.72	18.5553	4.0808	2.5228
1020	(CML322/CML543)//CKDHL152127	GEBV	5.8559	66.8887	219.03	18.1081	3.5018	2.7339
1021	(CML395/CML444)//CKDHL151885	Phenotype	5.853	71.0807	230.06	18.4913	2.8715	2.012
1022	(CML322/CML543)//CKDHL151841	GEBV	5.8514	69.5156	213.49	20.643	3.2703	2.7751
1023	(CML543/CML566)//CKDHL151885	Phenotype	5.8317	72.9663	222.42	19.2741	2.7494	2.0537
1024	(CML322/CML543)//CKDHL151851	Phenotype	5.8272	68.1341	212.44	19.3104	2.7303	2.0273
1025	(CML312/CML395)//CKDHL151741	GEBV	5.8127	72.4708	237.51	20.6267	3.2072	1.4702
1026	(CML442/CML444)//CKDHL151463	GEBV	5.7671	72.3624	245.38	19.2204	4.017	1.7702
1027	(CML442/CML444)//CKDHL151665	Phenotype	5.7422	73.5057	234.96	19.6804	3.7175	1.8429
1028	(CML543/CML566)//CKDHL152140	Phenotype	5.7365	70.9236	211.85	19.8015	3.0289	2.0098
1029	(CML395/CML444)//CKDHL151114	GEBV	5.7212	72.869	251.19	20.9407	3.2132	1.9611
1030	(CML322/CML543)//CKDHL153155	GEBV	5.7162	72.0903	222.48	19.1956	3.7413	2.502
1031	(CML543/CML566)//CKDHL153155	GEBV	5.6942	72.97	227.41	20.1182	3.711	1.747
1032	(CML312/CML395)//CKDHL151666	GEBV	5.6699	73.4566	245.28	20.7001	3.8362	1.519
1033	(CML395/CML444)//CKDHL152140	Phenotype	5.6639	70.4512	217.81	20.0502	3.2161	2.0008
1034	(CML395/CML444)//CKDHL152081	GEBV	5.6371	68.5792	225.71	19.2898	3.2789	2.0194
1035	(CML322/CML543)//CKDHL152081	GEBV	5.6077	69.1828	217.56	19.2281	3.0419	2.2085
1036	(CML395/CML444)//CKDHL152127	GEBV	5.6017	67.8339	227.24	18.5021	3.291	2.016
1037	(CML442/CML444)//CKDHL151541	GEBV	5.5735	72.0865	232.33	19.246	2.7376	1.4795
1038	(CML322/CML543)//CKDHL151908	GEBV	5.5569	69.9003	208.93	19.5132	2.4925	2.4854
1039	(CML395/CML444)//CKDHL151851	Phenotype	5.5509	69.7491	220.73	19.2427	3.004	2.0753
1040	(CML312/CML395)//CKDHL151665	Phenotype	5.5367	71.066	235.26	19.555	2.9636	1.776
1041	(CML442/CML444)//CKDHL151666	GEBV	5.5293	74.5627	231.42	19.8952	3.7947	2.0137
1042	(CML395/CML444)//CKDHL151841	GEBV	5.0961	69.7071	224.53	19.8485	3.4365	1.9931
	WH505	Check	8.44727	73.8979	268.166	20.1195	2.23715	1.90535
	PH30G19	Check	8.00132	68.6087	264.975	20.2599	2.09083	1.8087
	H516	Check	6.4446	70.1389	270.359	19.2426	2.37626	1.9705
	Duma43	Check	6.66963	62.5241	251.227	18.1384	2.22303	1.9329
	DK8031	Check	6.17654	67.4878	251.161	17.3592	2.18619	1.99519
	DK777	Check	6.81106	71.7309	240.911	19.16	2.59556	1.99919
			7.09174	69.0647	257.8	19.0466	2.28484	1.9353
		SED	1.0786	1.0108	14.9717	2.2877	0.3357	0.3224
		Minimum	5.0961	62.0255	196.72	16.5365	1.504	1.4266
		Maximum	11.6673	77.544	291.24	22.2171	4.0808	4.4468
		Grand Mean	7.58878	71.9038	247.558	19.6438	2.57841	1.97768
		LSD 5%	2.11406	1.98117	29.3445	4.48389	0.657972	0.631904
		CV %	14.8226	2.01989	4.08465	10.6571	16.8251	16.1964
		REP(Trial*Location)	0.07709	0.321	45.1216	0.3741	0.003019	0.000767
		BLK(Trial*Locat*REP)	0.3005	0.6737	133.98	0.9477	0.04373	0.02162
		Pedigree	0.3313	2.5879	100.98	0.2386	0.08862	0.002362
		Trial	0.368	1.8501	97.0656	0	0.07527	0.004768
		Location	2.058	75.8441	389.5	10.0261	0.006251	0.004182
		Trial*Location	0.2548	1.1476	189.25	2.314	0.000458	0.0435
		Location*Ped(Trial)	0.2331	0.2127	10.8788	0.2087	0.001819	0.007708
		Residual	1.2653	2.1094	102.25	4.3826	0.1882	0.1026

## Sheet: Supplemental Table 3
Supplemental Table 3. Performance of hybrids advanced through GS, PS and commercial checks evaluated in stage II trials under managed drought stress for grain yield (GY, t/ha) anthesis date (AD, days), plant height (PH, cm) and grain moisture (MOI, %)
No	Pedigree	Advancement method	GY (t/ha)	AD (days)	PH (cm)	MOI (%)
1	(CML322/CML543)//CKDHL152092	GEBV	6.3324	71.9	217.39	18.614
2	(CML543/CML566)//CKDHL152043	Phenotype	6.1895	74	182.32	17.4156
3	(CML543/CML566)//CKDHL151887	GEBV	6.1261	71.6	215.47	18.1209
4	(CML322/CML543)//CKDHL151972	Phenotype	5.9632	70	218.85	15.8377
5	(CML543/CML566)//CKDHL151822	Phenotype	5.9492	73.6	211.38	17.9718
6	(CML322/CML543)//CKDHL152098	GEBV	5.8621	71.6	188.28	18.4174
7	(CML543/CML566)//CKDHL152076	GEBV	5.8402	73.2	210.94	18.0672
8	(CML543/CML566)//CKDHL151972	Phenotype	5.8224	71.1	217.52	18.4546
9	(CML543/CML566)//CKDHL151967	GEBV	5.8158	74.2	214.39	17.3222
10	(CML543/CML566)//CKDHL152098	GEBV	5.776	72.8	192.43	19.1115
11	(CML395/CML444)//CKDHL151972	Phenotype	5.7684	70.8	215.3	16.4861
12	(CML543/CML566)//CKDHL151851	Phenotype	5.67	69	197.82	16.6638
13	(CML322/CML543)//CKDHL151830	GEBV	5.6687	71	201.1	14.8925
14	(CML543/CML566)//CKDHL152092	GEBV	5.6573	76.3	207.47	18.096
15	(CML543/CML566)//CKDHL152140	Phenotype	5.6565	71.8	184.05	17.8724
16	(CML322/CML543)//CKDHL151822	Phenotype	5.5893	71.4	211.36	16.1366
17	(CML322/CML543)//CKDHL150961	GEBV	5.585	74.9	218.98	17.79
18	(CML395/CML444)//CKDHL151147	GEBV	5.541	78	232.88	19.544
19	(CML322/CML543)//CKDHL1500164	GEBV	5.3958	75.9	208.07	19.783
20	(CML395/CML444)//CKDHL151829	GEBV	5.3555	72	208.85	17.3007
21	(CML543/CML566)//CKDHL151839	Phenotype	5.3242	73.3	205.74	14.5238
22	(CML322/CML543)//CKDHL151845	GEBV	5.323	71.9	205.01	15.622
23	(CML543/CML566)//CKDHL1500186	Phenotype	5.3127	73.2	210.76	18.3947
24	(CML543/CML566)//CKDHL151787	Phenotype	5.3027	71.8	214.27	17.8466
25	(CML395/CML444)//CKDHL152144	Phenotype	5.3014	71.2	214.16	16.3986
26	(CML543/CML566)//CKDHL151841	GEBV	5.2452	72.6	191.81	15.5927
27	(CML322/CML543)//CKDHL151887	GEBV	5.2365	72.4	208.9	14.2243
28	(CML322/CML543)//CKDHL151841	GEBV	5.2205	71.3	187.88	15.9573
29	(CML395/CML444)//CKDHL152395	Phenotype	5.1986	73.1	224.41	16.781
30	(CML543/CML566)//CKDHL1500261	GEBV	5.1555	75.9	211.87	21.5081
31	(CML543/CML566)//CKDHL152366	GEBV	5.1335	73.5	205.39	18.1458
32	(CML395/CML444)//CKDHL151101	Phenotype	5.1253	73	222.21	17.4908
33	(CML543/CML566)//CKDHL152847	Phenotype	5.1196	73.4	230.96	13.0143
34	(CML395/CML444)//CKDHL150796	Phenotype	5.0656	73.2	197.6	16.1337
35	(CML322/CML543)//CKDHL152395	Phenotype	5.0517	73.1	221.56	16.4959
36	(CML395/CML444)//CKDHL151969	GEBV	5.0371	72.4	212.47	16.3908
37	(CML322/CML543)//CKDHL151969	GEBV	5.0325	70.9	210.8	15.1382
38	(CML395/CML444)//CKDHL152366	GEBV	5.0269	71.7	222.35	17.0293
39	(CML395/CML444)//CKDHL150961	GEBV	5.005	77	229.67	17.3205
40	(CML322/CML543)//CKDHL152025	GEBV	4.9838	71	202.64	14.7581
41	(CML543/CML566)//CKDHL152149	Phenotype	4.9752	70.5	198.11	16.1191
42	(CML322/CML543)//CKDHL151920	GEBV	4.9732	72	198.46	16.7668
43	(CML543/CML566)//CKDHL151146	GEBV	4.9706	75.6	191.82	20.6254
44	(CML395/CML444)//CKDHL152092	GEBV	4.9704	72.8	203.66	16.2114
45	(CML543/CML566)//CKDHL152348	Phenotype	4.9659	72.5	218.5	15.4192
46	(CML395/CML444)//CKDHL151114	GEBV	4.9389	76.7	213.16	19.0285
47	(CML395/CML444)//CKDHL152140	Phenotype	4.9248	71.3	192.91	16.9029
48	(CML395/CML444)//CKDHL151830	GEBV	4.9209	70.3	208.84	14.8661
49	(CML395/CML444)//CKDHL151059	Phenotype	4.9146	76.7	216.16	18.2443
50	(CML395/CML444)//CKDHL151887	GEBV	4.899	71.4	222.33	16.3215
51	(CML543/CML566)//CKDHL151804	GEBV	4.877	72.2	198.12	17.0248
52	(CML395/CML444)//CKDHL152083	GEBV	4.8748	71.5	196.38	16.348
53	(CML543/CML566)//CKDHL152144	Phenotype	4.8605	74.1	213.37	17.1946
54	(CML322/CML543)//CKDHL151030	GEBV	4.8438	75.7	203.98	19.6765
55	(CML322/CML543)//CKDHL151851	Phenotype	4.839	68.6	202.03	15.6445
56	(CML543/CML566)//CKDHL152458	Phenotype	4.8291	74.6	221.76	16.6659
57	(CML543/CML566)//CKDHL150957	GEBV	4.8117	77.3	220.56	18.2115
58	(CML543/CML566)//CKDHL150339	Phenotype	4.7912	77	217.75	21.4906
59	(CML395/CML444)//CKDHL152098	GEBV	4.7758	72	199.11	17.9571
60	(CML322/CML543)//CKDHL152109	GEBV	4.7755	71	206.49	15.25
61	(CML395/CML444)//CKDHL150763	GEBV	4.7739	76.2	208.47	17.3158
62	(CML322/CML543)//CKDHL150821	GEBV	4.7684	78	203.57	17.4341
63	(CML322/CML543)//CKDHL152366	GEBV	4.7662	71.9	209.52	14.8222
64	(CML543/CML566)//CKDHL152139	Phenotype	4.7654	72.1	224.17	15.0266
65	(CML395/CML444)//CKDHL151808	GEBV	4.7622	74	212.1	16.0741
66	(CML322/CML543)//CKDHL152149	Phenotype	4.7255	69.6	191.49	15.2119
67	(CML322/CML543)//CKDHL150913	GEBV	4.723	75.7	200.07	20.3544
68	(CML543/CML566)//CKDHL151880	Phenotype	4.714	71.4	194.05	16.2752
69	(CML395/CML444)//CKDHL150342	Phenotype	4.7129	74	221.95	16.0298
70	(CML543/CML566)//CKDHL150390	GEBV	4.7079	77.3	213.86	21.321
71	(CML395/CML444)//CKDHL151920	GEBV	4.7075	71.9	203.89	15.0759
72	(CML543/CML566)//CKDHL151808	GEBV	4.7011	75.4	213.4	17.1993
73	(CML543/CML566)//CKDHL152023	Phenotype	4.6954	72.8	216.27	15.9009
74	(CML543/CML566)//CKDHL152025	GEBV	4.6819	72.2	209.1	16.0369
75	(CML395/CML444)//CKDHL152715	GEBV	4.6787	69.7	216.41	12.9584
76	(CML543/CML566)//CKDHL152380	Phenotype	4.6704	73.8	227.96	18.4434
77	(CML543/CML566)//CKDHL151059	Phenotype	4.6567	77.3	202.4	16.8087
78	(CML395/CML444)//CKDHL152416	GEBV	4.6342	73.1	219.36	18.1941
79	(CML322/CML543)//CKDHL150377	Phenotype	4.634	73.1	208.21	16.2865
80	(CML543/CML566)//CKDHL1500099	Phenotype	4.6274	75	193.33	18.0304
81	(CML322/CML543)//CKDHL151918	Phenotype	4.6246	69.6	190.85	13.6915
82	(CML322/CML543)//CKDHL151927	Phenotype	4.616	71.1	194.59	16.0264
83	(CML395/CML444)//CKDHL151845	GEBV	4.5742	72.3	222.9	13.3561
84	(CML322/CML543)//CKDHL151101	Phenotype	4.5571	73.9	210.91	15.3856
85	(CML543/CML566)//CKDHL152395	Phenotype	4.5569	73.7	221.48	17.1433
86	(CML395/CML444)//CKDHL152149	Phenotype	4.5561	69.1	203.81	15.9702
87	(CML543/CML566)//CKDHL151896	Phenotype	4.5392	71.5	201.65	16.9032
88	(CML395/CML444)//CKDHL152023	Phenotype	4.5372	71	211.63	14.8034
89	(CML543/CML566)//CKDHL151030	GEBV	4.5199	78.1	207.93	18.9443
90	(CML543/CML566)//CKDHL150453	GEBV	4.5165	76.2	222.52	18.5725
91	(CML395/CML444)//CKDHL151916	Phenotype	4.5156	71.6	226.78	14.3289
92	(CML322/CML543)//CKDHL151161	GEBV	4.5129	73.9	207.18	17.6158
93	(CML322/CML543)//CKDHL151967	GEBV	4.5097	71.8	205.89	14.6102
94	(CML395/CML444)//CKDHL152348	Phenotype	4.5086	71.5	220.53	14.8116
95	(CML395/CML444)//CKDHL151885	Phenotype	4.5024	71.4	208.76	14.7387
96	(CML543/CML566)//CKDHL151195	Phenotype	4.4994	75.5	214.96	15.6487
97	(CML322/CML543)//CKDHL150893	GEBV	4.4877	76.1	200.67	19.4653
98	(CML543/CML566)//CKDHL151845	GEBV	4.4855	73	204.13	14.3638
99	(CML543/CML566)//CKDHL152443	GEBV	4.4847	75	214.83	17.5757
100	(CML322/CML543)//CKDHL152416	GEBV	4.4835	73.1	218.18	17.7809
101	(CML322/CML543)//CKDHL152396	GEBV	4.467	69.5	208.56	14.9512
102	(CML322/CML543)//CKDHL152076	GEBV	4.4667	71.6	189.57	18.6364
103	(CML543/CML566)//CKDHL150821	GEBV	4.4532	79.9	217.63	19.6632
104	(CML395/CML444)//CKDHL151113	GEBV	4.4522	77.4	206.55	18.7836
105	(CML322/CML543)//CKDHL151787	Phenotype	4.4507	69.9	204.24	15.4051
106	(CML543/CML566)//CKDHL152811	GEBV	4.4493	73.5	215.16	13.1625
107	(CML543/CML566)//CKDHL150377	Phenotype	4.4418	73.9	213.04	18.4413
108	(CML543/CML566)//CKDHL1500193	Phenotype	4.4388	77.2	225.07	19.7148
109	(CML322/CML543)//CKDHL150353	Phenotype	4.4347	74	184.65	18.7285
110	(CML543/CML566)//CKDHL150786	Phenotype	4.4173	78.9	212.27	20.4561
111	(CML395/CML444)//CKDHL151804	GEBV	4.4104	73.3	195.91	16.2614
112	(CML543/CML566)//CKDHL152029	GEBV	4.4078	73.1	191.73	14.7401
113	(CML322/CML543)//CKDHL151808	GEBV	4.4057	72.5	185.99	14.9583
114	(CML322/CML543)//CKDHL152476	Phenotype	4.4045	72.1	201.52	15.5122
115	(CML322/CML543)//CKDHL152380	Phenotype	4.403	71.6	231.53	16.0603
116	(CML322/CML543)//CKDHL1500215	GEBV	4.391	76	212.16	18.367
117	(CML322/CML543)//CKDHL151146	GEBV	4.3879	76	179.17	18.3014
118	(CML395/CML444)//CKDHL151822	Phenotype	4.3844	71.9	211.66	16.8165
119	(CML543/CML566)//CKDHL151927	Phenotype	4.3703	74.3	203.01	15.0954
120	(CML322/CML543)//CKDHL151059	Phenotype	4.369	76.4	207.66	18.835
121	(CML395/CML444)//CKDHL151841	GEBV	4.3533	71	195.9	15.8124
122	(CML543/CML566)//CKDHL151294	GEBV	4.3502	77.8	202.87	18.3973
123	(CML395/CML444)//CKDHL150879	GEBV	4.3484	75	203.83	14.5875
124	(CML322/CML543)//CKDHL152144	Phenotype	4.3449	70.8	195.5	15.835
125	(CML395/CML444)//CKDHL151973	GEBV	4.3339	73.1	226.03	13.4978
126	(CML543/CML566)//CKDHL150431	GEBV	4.3338	78.3	226.02	19.4512
127	(CML543/CML566)//CKDHL152372	Phenotype	4.3301	72	208.86	14.7052
128	(CML543/CML566)//CKDHL151147	GEBV	4.3291	78.5	232.76	20.4408
129	(CML395/CML444)//CKDHL151967	GEBV	4.322	73.5	204.2	13.6545
130	(CML543/CML566)//CKDHL150372	Phenotype	4.3215	76.3	196.87	18.0823
131	(CML322/CML543)//CKDHL150334	GEBV	4.3163	73.9	182.59	17.6978
132	(CML322/CML543)//CKDHL151147	GEBV	4.3131	77.6	218.52	21.2101
133	(CML543/CML566)//CKDHL151920	GEBV	4.2954	73.8	200.17	16.701
134	(CML543/CML566)//CKDHL1500164	GEBV	4.2912	79.7	213.82	20.6039
135	(CML395/CML444)//CKDHL152076	GEBV	4.2896	74	197.7	16.1843
136	(CML543/CML566)//CKDHL151002	Phenotype	4.2872	76.7	206.88	18.6348
137	(CML322/CML543)//CKDHL152863	GEBV	4.2866	68.6	208.05	11.8514
138	(CML543/CML566)//CKDHL151830	GEBV	4.2847	73	200.64	16.4299
139	(CML543/CML566)//CKDHL151969	GEBV	4.2842	75.9	200.92	17.0329
140	(CML543/CML566)//CKDHL150412	GEBV	4.2797	79.2	217.32	22.8773
141	(CML543/CML566)//CKDHL151973	GEBV	4.2687	73.5	218.02	14.1089
142	(CML395/CML444)//CKDHL152109	GEBV	4.2614	69.9	205.97	14.4374
143	(CML322/CML543)//CKDHL152432	GEBV	4.2408	73	208.35	21.4602
144	(CML395/CML444)//CKDHL153223	GEBV	4.2402	69.8	217.42	14.7398
145	(CML322/CML543)//CKDHL150796	Phenotype	4.2308	72	198.59	16.7555
146	(CML395/CML444)//CKDHL151294	GEBV	4.2292	75.4	197.47	15.765
147	(CML322/CML543)//CKDHL152019	GEBV	4.2288	68.7	209.72	15.2523
148	(CML322/CML543)//CKDHL152381	Phenotype	4.2279	71.7	195.11	17.0711
149	(CML543/CML566)//CKDHL152109	GEBV	4.223	73.3	204.71	15.2389
150	(CML322/CML543)//CKDHL151010	GEBV	4.2165	74.8	191.25	18.8501
151	(CML543/CML566)//CKDHL151025	Phenotype	4.2112	76.4	202.58	15.9291
152	(CML322/CML543)//CKDHL150859	GEBV	4.2059	77.7	199.24	17.8181
153	(CML395/CML444)//CKDHL1500186	Phenotype	4.2032	72.8	218.13	15.0758
154	(CML543/CML566)//CKDHL150846	GEBV	4.2011	76.8	206.61	18.8069
155	(CML395/CML444)//CKDHL152380	Phenotype	4.1913	71.1	239.09	14.4034
156	(CML395/CML444)//CKDHL150903	Phenotype	4.1896	73.7	208.22	15.8087
157	(CML543/CML566)//CKDHL152082	Phenotype	4.1813	72.8	198.93	15.2618
158	(CML322/CML543)//CKDHL151296	Phenotype	4.1811	75.5	215.59	17.0263
159	(CML543/CML566)//CKDHL1500017	GEBV	4.1749	78.6	214.13	21.2613
160	(CML322/CML543)//CKDHL151804	GEBV	4.1709	72.3	198.79	15.4518
161	(CML395/CML444)//CKDHL150512	Phenotype	4.1667	74	212.55	15.3977
162	(CML543/CML566)//CKDHL152476	Phenotype	4.164	75.4	214.22	18.5727
163	(CML395/CML444)//CKDHL152432	GEBV	4.1566	72.1	208.55	15.8161
164	(CML395/CML444)//CKDHL151880	Phenotype	4.1558	68.5	210.06	15.5487
165	(CML322/CML543)//CKDHL1500186	Phenotype	4.155	71.7	209.83	15.6298
166	(CML322/CML543)//CKDHL150795	GEBV	4.1541	75.4	198.72	16.7953
167	(CML543/CML566)//CKDHL152416	GEBV	4.1494	76.3	227.43	16.5133
168	(CML322/CML543)//CKDHL150339	Phenotype	4.1415	75.2	194.4	19.6937
169	(CML322/CML543)//CKDHL152430	Phenotype	4.1413	68.1	201.84	13.7034
170	(CML322/CML543)//CKDHL152348	Phenotype	4.1356	73.7	195.47	17.3702
171	(CML322/CML543)//CKDHL150865	Phenotype	4.1343	73.6	193.77	17.656
172	(CML543/CML566)//CKDHL151923	GEBV	4.1342	72.6	194.84	17.0258
173	(CML543/CML566)//CKDHL153005	Phenotype	4.1336	69.3	207.48	11.1563
174	(CML322/CML543)//CKDHL152043	Phenotype	4.13	71.9	201.98	14.5505
175	(CML395/CML444)//CKDHL152139	Phenotype	4.1266	71.1	214.18	13.5203
176	(CML395/CML444)//CKDHL150787	Phenotype	4.1259	74	200.05	15.5658
177	(CML543/CML566)//CKDHL151885	Phenotype	4.1241	72.7	211.07	14.4432
178	(CML543/CML566)//CKDHL151184	Phenotype	4.1171	76	199.49	16.5807
179	(CML395/CML444)//CKDHL150957	GEBV	4.1106	76.2	219.27	15.106
180	(CML395/CML444)//CKDHL1500215	GEBV	4.1101	76.1	218.42	16.5659
181	(CML543/CML566)//CKDHL150393	GEBV	4.11	75.1	208.1	17.7751
182	(CML395/CML444)//CKDHL151146	GEBV	4.1044	75.3	196.92	18.2151
183	(CML322/CML543)//CKDHL152387	Phenotype	4.0961	70.2	198.81	14.0054
184	(CML322/CML543)//CKDHL152610	Phenotype	4.0951	70.3	202.66	11.0242
185	(CML543/CML566)//CKDHL152379	Phenotype	4.0946	75.6	205.71	17.3095
186	(CML543/CML566)//CKDHL151918	Phenotype	4.0937	70.4	191.76	13.3559
187	(CML543/CML566)//CKDHL150975	Phenotype	4.0934	74	196.82	15.0841
188	(CML395/CML444)//CKDHL151025	Phenotype	4.0895	75.2	190.48	16.321
189	(CML395/CML444)//CKDHL151927	Phenotype	4.0895	70.8	190.54	14.592
190	(CML395/CML444)//CKDHL152025	GEBV	4.0857	71.4	219.75	17.4353
191	(CML543/CML566)//CKDHL152503	GEBV	4.0818	72	227.74	12.4387
192	(CML322/CML543)//CKDHL152023	Phenotype	4.0708	72.6	206.49	14.5809
193	(CML543/CML566)//CKDHL152097	GEBV	4.0688	73.3	173	14.9668
194	(CML543/CML566)//CKDHL151809	Phenotype	4.066	70.8	195.75	14.9588
195	(CML322/CML543)//CKDHL151880	Phenotype	4.0647	67.6	199.13	12.6865
196	(CML543/CML566)//CKDHL152081	GEBV	4.0568	71.3	194.21	15.1213
197	(CML395/CML444)//CKDHL152742	Phenotype	4.0561	68.5	218	11.3358
198	(CML543/CML566)//CKDHL150512	Phenotype	4.0546	74.3	205.3	17.4106
199	(CML543/CML566)//CKDHL150913	GEBV	4.0457	80	214.85	18.6359
200	(CML395/CML444)//CKDHL150412	GEBV	4.0442	74.9	203.14	17.2668
201	(CML395/CML444)//CKDHL150849	Phenotype	4.0431	74.6	196.95	18.5894
202	(CML395/CML444)//CKDHL1500017	GEBV	4.0423	76	221.41	17.5782
203	(CML322/CML543)//CKDHL1500169	GEBV	4.0408	73.9	198.46	16.7636
204	(CML543/CML566)//CKDHL151829	GEBV	4.0407	71.6	197.65	17.8382
205	(CML543/CML566)//CKDHL152021	GEBV	4.0333	73.6	212.19	16.5203
206	(CML395/CML444)//CKDHL152043	Phenotype	4.0289	72.7	197.23	14.4697
207	(CML395/CML444)//CKDHL150377	Phenotype	4.0279	73.6	206.45	18.4169
208	(CML322/CML543)//CKDHL151267	Phenotype	4.0204	73.7	210.48	17.5462
209	(CML543/CML566)//CKDHL150763	GEBV	4.0137	76	208.91	16.7636
210	(CML322/CML543)//CKDHL151829	GEBV	4.0082	72.9	195.86	15.2726
211	(CML395/CML444)//CKDHL150453	GEBV	4.0073	76.8	202.99	18.7149
212	(CML322/CML543)//CKDHL151169	GEBV	4.0059	75.8	182.29	15.1906
213	(CML543/CML566)//CKDHL151161	GEBV	4.0044	76	210.4	17.2327
214	(CML543/CML566)//CKDHL151914	Phenotype	3.9986	72.6	203.13	15.5126
215	(CML322/CML543)//CKDHL151184	Phenotype	3.9912	74.9	206.58	18.8291
216	(CML543/CML566)//CKDHL150399	Phenotype	3.9898	75	216.98	18.5634
217	(CML395/CML444)//CKDHL150339	Phenotype	3.9861	76.8	208.08	18.0317
218	(CML543/CML566)//CKDHL151296	Phenotype	3.9843	76.2	220.33	16.716
219	(CML395/CML444)//CKDHL152019	GEBV	3.9842	71	202.28	13.5449
220	(CML395/CML444)//CKDHL151267	Phenotype	3.9839	75	210.04	15.2878
221	(CML543/CML566)//CKDHL152432	GEBV	3.983	74.3	213.35	18.4689
222	(CML322/CML543)//CKDHL1500202	Phenotype	3.9828	75.2	202.33	20.7122
223	(CML322/CML543)//CKDHL153223	GEBV	3.982	69.7	225.17	14.0276
224	(CML395/CML444)//CKDHL150846	GEBV	3.9802	74.7	195.65	14.6441
225	(CML543/CML566)//CKDHL151114	GEBV	3.9768	78.7	207.3	19.526
226	(CML395/CML444)//CKDHL1500164	GEBV	3.9729	77.9	205.96	17.9325
227	(CML395/CML444)//CKDHL150390	GEBV	3.9695	74	209.05	18.9839
228	(CML322/CML543)//CKDHL152082	Phenotype	3.9687	70.7	208.24	14.548
229	(CML322/CML543)//CKDHL152769	Phenotype	3.9653	73	212.28	10.5144
230	(CML543/CML566)//CKDHL151116	GEBV	3.9649	76.1	211.38	16.7352
231	(CML543/CML566)//CKDHL151869	GEBV	3.9617	72.5	197.73	12.6182
232	(CML322/CML543)//CKDHL152443	GEBV	3.96	74.4	212.67	15.4995
233	(CML395/CML444)//CKDHL150786	Phenotype	3.9517	76.4	203.91	17.341
234	(CML322/CML543)//CKDHL152083	GEBV	3.9515	72	181.91	13.4556
235	(CML543/CML566)//CKDHL150795	GEBV	3.9472	78.4	205.25	20.9277
236	(CML395/CML444)//CKDHL1500261	GEBV	3.946	75	221.51	16.1231
237	(CML395/CML444)//CKDHL1500202	Phenotype	3.9432	76.6	202.54	16.9887
238	(CML543/CML566)//CKDHL150746	GEBV	3.9422	78.1	205.34	19.7165
239	(CML543/CML566)//CKDHL150334	GEBV	3.9403	75.6	202.54	17.9985
240	(CML322/CML543)//CKDHL152029	GEBV	3.9382	71.1	187.73	15.7916
241	(CML322/CML543)//CKDHL150342	Phenotype	3.9368	73.5	198.39	15.6339
242	(CML395/CML444)//CKDHL152081	GEBV	3.9274	69.1	208.52	15.8546
243	(CML395/CML444)//CKDHL152387	Phenotype	3.9214	68.7	209.37	13.0789
244	(CML543/CML566)//CKDHL151791	GEBV	3.9169	71.3	212.16	14.7313
245	(CML322/CML543)//CKDHL150746	GEBV	3.9135	74.8	194.15	17.3704
246	(CML543/CML566)//CKDHL150421	Phenotype	3.9059	76.7	224.59	19.5823
247	(CML322/CML543)//CKDHL151914	Phenotype	3.9044	71.6	212.49	14.2474
248	(CML322/CML543)//CKDHL151885	Phenotype	3.901	69.8	201.07	14.7614
249	(CML395/CML444)//CKDHL150778	GEBV	3.8995	77	206.86	20.1585
250	(CML322/CML543)//CKDHL152857	Phenotype	3.8982	69	182.54	11.9674
251	(CML322/CML543)//CKDHL1500059	Phenotype	3.8933	77.2	184.91	19.078
252	(CML322/CML543)//CKDHL151883	GEBV	3.8903	70.1	197.81	14.7548
253	(CML543/CML566)//CKDHL153984	Phenotype	3.8859	70.6	246.39	11.8449
254	(CML543/CML566)//CKDHL150807	GEBV	3.8855	77.8	211.15	16.3576
255	(CML543/CML566)//CKDHL152387	Phenotype	3.8822	70.6	220.1	13.9941
256	(CML322/CML543)//CKDHL151809	Phenotype	3.8772	69.4	189.59	13.8498
257	(CML543/CML566)//CKDHL151169	GEBV	3.8738	76.1	192.61	19.3534
258	(CML322/CML543)//CKDHL150849	Phenotype	3.8732	72.5	184.99	16.2502
259	(CML543/CML566)//CKDHL152441	Phenotype	3.867	74.9	209.67	16.5043
260	(CML322/CML543)//CKDHL151053	Phenotype	3.8647	75.5	207.16	16.3019
261	(CML322/CML543)//CKDHL151896	Phenotype	3.8627	70.3	191.34	15.7175
262	(CML322/CML543)//CKDHL152379	Phenotype	3.8617	72.9	192.45	16.3035
263	(CML322/CML543)//CKDHL152811	GEBV	3.8571	70.8	208.02	12.4037
264	(CML395/CML444)//CKDHL151139	Phenotype	3.8564	75.1	223.6	16.6139
265	(CML395/CML444)//CKDHL151896	Phenotype	3.8543	72	193.01	17.2528
266	(CML543/CML566)//CKDHL152638	Phenotype	3.8461	73.7	218.34	13.9458
267	(CML543/CML566)//CKDHL152465	Phenotype	3.8446	68	201.09	16.2386
268	(CML322/CML543)//CKDHL152452	GEBV	3.8364	71	190.42	16.1849
269	(CML395/CML444)//CKDHL151839	Phenotype	3.8295	72.1	220.42	13.9338
270	(CML395/CML444)//CKDHL1500099	Phenotype	3.8286	75.3	207.63	17.8904
271	(CML395/CML444)//CKDHL150334	GEBV	3.8285	73	213.21	16.9371
272	(CML322/CML543)//CKDHL150786	Phenotype	3.8277	76.2	190.91	17.0368
273	(CML322/CML543)//CKDHL151002	Phenotype	3.8276	74.3	211.59	16.1793
274	(CML395/CML444)//CKDHL150399	Phenotype	3.8185	74	210.87	15.0285
275	(CML322/CML543)//CKDHL150443	Phenotype	3.817	74.3	208.53	14.6462
276	(CML543/CML566)//CKDHL150787	Phenotype	3.808	76.7	189.28	19.444
277	(CML322/CML543)//CKDHL1500017	GEBV	3.8068	77.5	199.38	18.1227
278	(CML395/CML444)//CKDHL150807	GEBV	3.8055	75.6	207.78	17.2425
279	(CML543/CML566)//CKDHL152862	GEBV	3.8055	74.6	218.32	11.8911
280	(CML395/CML444)//CKDHL152921	Phenotype	3.804	71.2	228.38	11.6042
281	(CML395/CML444)//CKDHL152477	GEBV	3.8014	69.7	191.12	14.4289
282	(CML543/CML566)//CKDHL1500169	GEBV	3.7997	75.6	194.62	17.5716
283	(CML395/CML444)//CKDHL1500213	GEBV	3.7978	77.8	206.95	18.462
284	(CML395/CML444)//CKDHL152029	GEBV	3.7955	70.5	198.6	14.6368
285	(CML322/CML543)//CKDHL150412	GEBV	3.7947	75.6	204.15	19.7997
286	(CML543/CML566)//CKDHL153193	Phenotype	3.7919	70.7	216.2	12.7514
287	(CML543/CML566)//CKDHL150443	Phenotype	3.7898	75.6	212.06	15.3403
288	(CML543/CML566)//CKDHL151101	Phenotype	3.7872	76.5	209.89	15.5741
289	(CML543/CML566)//CKDHL150999	GEBV	3.7819	77	201.65	19.3528
290	(CML322/CML543)//CKDHL150385	GEBV	3.7798	77.6	207.97	16.7772
291	(CML543/CML566)//CKDHL151053	Phenotype	3.7732	77.3	208.91	19.7084
292	(CML395/CML444)//CKDHL151195	Phenotype	3.7672	73.4	208.48	16.3828
293	(CML543/CML566)//CKDHL151267	Phenotype	3.7654	75.9	208.14	17.0624
294	(CML395/CML444)//CKDHL153193	Phenotype	3.7651	68.8	220.5	16.6429
295	(CML322/CML543)//CKDHL150960	GEBV	3.758	76	210.65	16.4182
296	(CML395/CML444)//CKDHL152372	Phenotype	3.7571	71.2	211.45	13.8602
297	(CML395/CML444)//CKDHL152443	GEBV	3.7554	74.5	222.07	19.3374
298	(CML395/CML444)//CKDHL151923	GEBV	3.7536	72.4	202.93	15.7149
299	(CML322/CML543)//CKDHL150431	GEBV	3.7534	77.4	203.28	16.8619
300	(CML395/CML444)//CKDHL150999	GEBV	3.7521	73.5	214.83	15.8692
301	(CML543/CML566)//CKDHL150367	Phenotype	3.752	77.2	206.49	17.4573
302	(CML395/CML444)//CKDHL150296	GEBV	3.7504	75	209.09	15.3831
303	(CML322/CML543)//CKDHL150807	GEBV	3.7493	75.8	196.55	18.5493
304	(CML395/CML444)//CKDHL150372	Phenotype	3.7446	77	201.7	16.8322
305	(CML395/CML444)//CKDHL152381	Phenotype	3.7418	71.9	204.16	15.9696
306	(CML322/CML543)//CKDHL150903	Phenotype	3.7415	73.9	203.7	16.7894
307	(CML543/CML566)//CKDHL152424	Phenotype	3.7356	73.7	198.72	18.1202
308	(CML395/CML444)//CKDHL1500041	Phenotype	3.7353	75	225.75	15.2736
309	(CML322/CML543)//CKDHL152441	Phenotype	3.735	71.3	196.28	14.257
310	(CML395/CML444)//CKDHL150429	Phenotype	3.7347	73.9	208.5	16.5198
311	(CML395/CML444)//CKDHL152082	Phenotype	3.7329	70.2	202.24	14.007
312	(CML543/CML566)//CKDHL153184	GEBV	3.7281	72	238	13.6255
313	(CML543/CML566)//CKDHL1500202	Phenotype	3.7175	78.3	206.3	20.8105
314	(CML543/CML566)//CKDHL150429	Phenotype	3.7152	77.6	214.96	16.8803
315	(CML395/CML444)//CKDHL150385	GEBV	3.7138	73.5	217.83	17.2381
316	(CML395/CML444)//CKDHL152379	Phenotype	3.7114	73	203.6	15.5041
317	(CML395/CML444)//CKDHL151222	Phenotype	3.7085	73.3	206.71	15.0149
318	(CML395/CML444)//CKDHL150858	Phenotype	3.7081	75.2	219.78	16.2171
319	(CML543/CML566)//CKDHL150858	Phenotype	3.708	77.2	225	17.2889
320	(CML442/CML444)//CKDHL151661	Phenotype	3.7005	70.9	197.13	13.2527
321	(CML543/CML566)//CKDHL152127	GEBV	3.7001	67.1	199.05	12.1755
322	(CML322/CML543)//CKDHL150899	Phenotype	3.699	73.2	193.96	16.0721
323	(CML395/CML444)//CKDHL153017	Phenotype	3.6977	66.6	216.65	12.6064
324	(CML395/CML444)//CKDHL150452	GEBV	3.6922	74	210.03	18.0521
325	(CML322/CML543)//CKDHL150782	GEBV	3.6908	79.1	203.69	20.7734
326	(CML395/CML444)//CKDHL150795	GEBV	3.6904	76.5	196.59	15.8987
327	(CML395/CML444)//CKDHL151010	GEBV	3.6887	76.6	202.13	16.3022
328	(CML543/CML566)//CKDHL1500213	GEBV	3.6877	79.5	215.05	21.6583
329	(CML322/CML543)//CKDHL150858	Phenotype	3.6868	75.4	213.6	17.7343
330	(CML543/CML566)//CKDHL153223	GEBV	3.6827	72.5	234.18	13.786
331	(CML395/CML444)//CKDHL152811	GEBV	3.6826	71.4	213.93	11.6259
332	(CML395/CML444)//CKDHL152476	Phenotype	3.6815	72	199.77	16.6232
333	(CML543/CML566)//CKDHL152083	GEBV	3.6754	72.8	180.72	14.042
334	(CML395/CML444)//CKDHL151791	GEBV	3.6743	70.3	204.83	14.3846
335	(CML322/CML543)//CKDHL152097	GEBV	3.6717	69.6	178.85	13.5267
336	(CML395/CML444)//CKDHL152021	GEBV	3.6685	72.8	213.96	13.5227
337	(CML322/CML543)//CKDHL152140	Phenotype	3.6596	71.3	187.05	17.1452
338	(CML322/CML543)//CKDHL1500261	GEBV	3.6583	75.7	192.91	17.8092
339	(CML395/CML444)//CKDHL150913	GEBV	3.6578	76.3	205.09	16.7716
340	(CML395/CML444)//CKDHL152424	Phenotype	3.653	71.7	209.33	15.0308
341	(CML322/CML543)//CKDHL152474	Phenotype	3.6527	71	201.49	14.9893
342	(CML543/CML566)//CKDHL151250	Phenotype	3.6482	75.6	195.7	18.1799
343	(CML543/CML566)//CKDHL152452	GEBV	3.6456	73.8	191.74	14.0955
344	(CML543/CML566)//CKDHL150849	Phenotype	3.6455	76.1	199.7	16.8669
345	(CML322/CML543)//CKDHL150453	GEBV	3.6443	75.8	195.89	17.6489
346	(CML395/CML444)//CKDHL151184	Phenotype	3.6441	74.8	212.68	17.0807
347	(CML543/CML566)//CKDHL1500019	GEBV	3.6379	77.6	210.65	18.4203
348	(CML543/CML566)//CKDHL1500032	GEBV	3.6373	77.3	197.69	18.2515
349	(CML322/CML543)//CKDHL1500099	Phenotype	3.6338	74	187.28	15.8329
350	(CML543/CML566)//CKDHL153148	GEBV	3.628	71.1	226.08	14.3796
351	(CML395/CML444)//CKDHL1500059	Phenotype	3.6261	76.7	201.98	16.4516
352	(CML395/CML444)//CKDHL151851	Phenotype	3.6246	68.1	195.27	14.1364
353	(CML322/CML543)//CKDHL1500019	GEBV	3.623	75.1	186.27	19.0182
354	(CML322/CML543)//CKDHL151923	GEBV	3.622	72.6	179.64	13.5313
355	(CML395/CML444)//CKDHL151173	Phenotype	3.6193	77.4	206.38	16.3107
356	(CML395/CML444)//CKDHL151161	GEBV	3.6166	74.8	213.86	16.3147
357	(CML543/CML566)//CKDHL150353	Phenotype	3.6164	75.5	207.12	18.273
358	(CML322/CML543)//CKDHL153239	Phenotype	3.6145	66	227.42	13.0906
359	(CML322/CML543)//CKDHL152477	GEBV	3.6133	71.3	174.82	15.3774
360	(CML543/CML566)//CKDHL150796	Phenotype	3.612	75.1	209.31	17.0463
361	(CML395/CML444)//CKDHL151914	Phenotype	3.6111	72.1	215.58	14.3654
362	(CML395/CML444)//CKDHL150782	GEBV	3.6097	76.6	215.41	18.122
363	(CML543/CML566)//CKDHL150343	Phenotype	3.6058	76.5	209.61	19.9607
364	(CML543/CML566)//CKDHL153122	Phenotype	3.6031	68.8	220.76	14.3751
365	(CML322/CML543)//CKDHL150390	GEBV	3.6012	75.3	202.74	20.2921
366	(CML322/CML543)//CKDHL150429	Phenotype	3.5994	74.7	193.78	14.6472
367	(CML395/CML444)//CKDHL150899	Phenotype	3.5991	73.7	200.68	17.6503
368	(CML322/CML543)//CKDHL150857	Phenotype	3.5927	73.7	189.91	16.6133
369	(CML395/CML444)//CKDHL150821	GEBV	3.5916	77.8	208.33	19.4004
370	(CML543/CML566)//CKDHL150961	GEBV	3.5915	79.5	223.34	19.194
371	(CML543/CML566)//CKDHL152412	GEBV	3.5912	71	202.08	14.2916
372	(CML543/CML566)//CKDHL150879	GEBV	3.5907	76.2	202.95	17.5132
373	(CML322/CML543)//CKDHL152081	GEBV	3.5889	68.6	199.05	12.5293
374	(CML543/CML566)//CKDHL1500041	Phenotype	3.5865	79.3	212.31	17.3
375	(CML543/CML566)//CKDHL151883	GEBV	3.5833	72.5	214.01	17.7313
376	(CML395/CML444)//CKDHL151169	GEBV	3.5793	75.8	193.01	19.5325
377	(CML395/CML444)//CKDHL153147	GEBV	3.577	68.9	226.24	11.882
378	(CML543/CML566)//CKDHL152381	Phenotype	3.5763	74.6	200.02	18.1526
379	(CML543/CML566)//CKDHL151010	GEBV	3.5743	78	205.92	19.1422
380	(CML322/CML543)//CKDHL152386	GEBV	3.574	70.1	175.14	15.6953
381	(CML543/CML566)//CKDHL151173	Phenotype	3.5687	79.9	204.17	20.1459
382	(CML395/CML444)//CKDHL152386	GEBV	3.5666	70.1	177.97	15.0772
383	(CML395/CML444)//CKDHL150812	GEBV	3.5634	74.6	201.26	17.4772
384	(CML322/CML543)//CKDHL152424	Phenotype	3.5624	72.7	193.84	17.1429
385	(CML543/CML566)//CKDHL151222	Phenotype	3.5602	75.2	206.78	17.5012
386	(CML395/CML444)//CKDHL152759	GEBV	3.5564	71.3	212.33	13.6534
387	(CML395/CML444)//CKDHL150859	GEBV	3.5483	75.9	210.37	15.6457
388	(CML395/CML444)//CKDHL152097	GEBV	3.5463	71.8	187.39	14.7493
389	(CML322/CML543)//CKDHL153037	GEBV	3.5462	67.4	224.16	13.7522
390	(CML322/CML543)//CKDHL153950	GEBV	3.5438	68.1	217.05	12.6314
391	(CML322/CML543)//CKDHL152372	Phenotype	3.5426	70.8	204.04	15.4893
392	(CML543/CML566)//CKDHL150342	Phenotype	3.5422	74.2	211.39	15.1708
393	(CML322/CML543)//CKDHL153228	Phenotype	3.5416	67.9	221.49	11.1629
394	(CML322/CML543)//CKDHL152370	Phenotype	3.5397	71.3	215.86	15.2267
395	(CML395/CML444)//CKDHL151869	GEBV	3.5389	69.7	200.86	12.9887
396	(CML322/CML543)//CKDHL152412	GEBV	3.5385	68.9	194.5	14.2299
397	(CML395/CML444)//CKDHL152769	Phenotype	3.5318	70.8	224.63	11.8776
398	(CML322/CML543)//CKDHL151973	GEBV	3.53	74.1	203.66	13.22
399	(CML322/CML543)//CKDHL150957	GEBV	3.529	75.9	206.82	16.4398
400	(CML543/CML566)//CKDHL152591	Phenotype	3.5277	70.8	211.15	11.6766
401	(CML322/CML543)//CKDHL151839	Phenotype	3.5226	71.5	213.84	13.412
402	(CML543/CML566)//CKDHL150893	GEBV	3.5194	80.2	207.41	17.0959
403	(CML543/CML566)//CKDHL150341	Phenotype	3.5192	74.4	186.14	16.5668
404	(CML395/CML444)//CKDHL152863	GEBV	3.5183	69.5	212.95	10.8946
405	(CML322/CML543)//CKDHL151173	Phenotype	3.5167	77.1	202.16	16.383
406	(CML395/CML444)//CKDHL1500002	Phenotype	3.5131	74.6	202.04	16.7312
407	(CML543/CML566)//CKDHL152474	Phenotype	3.511	74.1	212.43	15.9033
408	(CML395/CML444)//CKDHL1500193	Phenotype	3.5066	74	213.97	15.5399
409	(CML543/CML566)//CKDHL150385	GEBV	3.5032	75.6	202.5	15.7547
410	(CML543/CML566)//CKDHL153222	Phenotype	3.5025	69.5	228.83	12.6741
411	(CML322/CML543)//CKDHL1500193	Phenotype	3.5021	75.2	218.08	15.7889
412	(CML322/CML543)//CKDHL150735	GEBV	3.4994	74.4	193.7	19.1974
413	(CML543/CML566)//CKDHL152773	GEBV	3.4973	70.6	210.09	12.179
414	(CML322/CML543)//CKDHL151114	GEBV	3.496	76	226.08	14.3232
415	(CML543/CML566)//CKDHL150903	Phenotype	3.4942	76.7	202.59	19.3813
416	(CML395/CML444)//CKDHL151250	Phenotype	3.4929	73	203.74	16.3563
417	(CML395/CML444)//CKDHL152610	Phenotype	3.4887	69.7	194.51	11.0021
418	(CML395/CML444)//CKDHL150421	Phenotype	3.4872	74.1	230	20.4245
419	(CML543/CML566)//CKDHL152477	GEBV	3.4862	71	183.58	17.8916
420	(CML395/CML444)//CKDHL151918	Phenotype	3.4782	69.9	196.36	15.2726
421	(CML543/CML566)//CKDHL150899	Phenotype	3.472	77.4	202.28	17.4304
422	(CML543/CML566)//CKDHL153056	Phenotype	3.472	69.2	229.92	14.3776
423	(CML543/CML566)//CKDHL153946	GEBV	3.4682	68.3	229.75	11.6397
424	(CML322/CML543)//CKDHL150846	GEBV	3.4613	75.6	189.66	18.9481
425	(CML543/CML566)//CKDHL153166	Phenotype	3.4598	67.7	223.57	11.558
426	(CML395/CML444)//CKDHL151030	GEBV	3.4529	77.1	196.49	17.0623
427	(CML322/CML543)//CKDHL153017	Phenotype	3.4522	66.6	204.36	12.9619
428	(CML543/CML566)//CKDHL150857	Phenotype	3.4471	76.4	207.2	18.7612
429	(CML322/CML543)//CKDHL150452	GEBV	3.4426	74.9	196.31	17.784
430	(CML543/CML566)//CKDHL152386	GEBV	3.4416	71.1	175.05	14.0661
431	(CML543/CML566)//CKDHL152777	GEBV	3.441	71.4	213.33	13.0663
432	(CML395/CML444)//CKDHL150865	Phenotype	3.4322	73.9	204	15.3777
433	(CML395/CML444)//CKDHL151063	GEBV	3.432	76.2	211.99	15.9789
434	(CML322/CML543)//CKDHL150367	Phenotype	3.4293	74	187.87	15.8206
435	(CML322/CML543)//CKDHL152778	GEBV	3.4257	71.4	189.35	10.8618
436	(CML395/CML444)//CKDHL152458	Phenotype	3.4256	72.3	208.95	14.9524
437	(CML322/CML543)//CKDHL152139	Phenotype	3.4252	72.3	205.48	13.5622
438	(CML395/CML444)//CKDHL1500198	GEBV	3.4247	77	203.65	16.1285
439	(CML543/CML566)//CKDHL151144	Phenotype	3.4223	75.9	199.1	14.816
440	(CML322/CML543)//CKDHL150296	GEBV	3.421	76.5	188.23	15.7711
441	(CML312/CML395)//CKDHL151351	Phenotype	3.4171	67.6	225.23	13.1838
442	(CML543/CML566)//CKDHL153194	Phenotype	3.4159	67.5	216.22	12.5857
443	(CML395/CML444)//CKDHL153088	Phenotype	3.4114	67.2	224.4	12.5198
444	(CML395/CML444)//CKDHL150975	Phenotype	3.3942	73.2	200.19	15.8679
445	(CML395/CML444)//CKDHL1500200	GEBV	3.3923	75.5	195.24	17.017
446	(CML395/CML444)//CKDHL152927	GEBV	3.3877	74.5	207.37	12.1827
447	(CML322/CML543)//CKDHL153913	Phenotype	3.3868	67.5	230.27	13.0972
448	(CML543/CML566)//CKDHL150306	GEBV	3.3864	77.3	203.31	19.8421
449	(CML395/CML444)//CKDHL150882	Phenotype	3.3864	76.7	217.66	16.6209
450	(CML395/CML444)//CKDHL152452	GEBV	3.3848	71.5	213.08	15.012
451	(CML543/CML566)//CKDHL150968	GEBV	3.3848	78.9	217.52	16.7541
452	(CML395/CML444)//CKDHL150735	GEBV	3.3843	75	198.83	16.8813
453	(CML395/CML444)//CKDHL151171	GEBV	3.381	77.2	218.5	16.1588
454	(CML543/CML566)//CKDHL152610	Phenotype	3.3808	72.3	206.66	13.4748
455	(CML395/CML444)//CKDHL151787	Phenotype	3.3806	71.5	200.62	13.1404
456	(CML312/CML395)//CKDHL151635	Phenotype	3.376	66.1	219.97	12.6673
457	(CML543/CML566)//CKDHL153246	GEBV	3.3749	69.4	227.12	15.3511
458	(CML395/CML444)//CKDHL152616	Phenotype	3.3743	70.5	202.88	13.1324
459	(CML543/CML566)//CKDHL150728	GEBV	3.374	77.9	211	16.856
460	(CML543/CML566)//CKDHL153146	Phenotype	3.372	71.1	215.78	14.2917
461	(CML395/CML444)//CKDHL1500032	GEBV	3.3673	75.9	198.37	16.0546
462	(CML543/CML566)//CKDHL150859	GEBV	3.3665	78.5	194.07	17.724
463	(CML543/CML566)//CKDHL150694	GEBV	3.3651	80.6	200.66	20.8754
464	(CML322/CML543)//CKDHL150694	GEBV	3.3573	77	196.88	16.303
465	(CML322/CML543)//CKDHL150778	GEBV	3.3559	77.7	193.12	16.3595
466	(CML395/CML444)//CKDHL152563	Phenotype	3.3511	69	214.47	10.9027
467	(CML322/CML543)//CKDHL152866	Phenotype	3.3504	70.9	200.17	11.5594
468	(CML322/CML543)//CKDHL153908	Phenotype	3.3425	68	213.23	10.8344
469	(CML322/CML543)//CKDHL150728	GEBV	3.3386	77.2	210.53	15.9515
470	(CML543/CML566)//CKDHL150865	Phenotype	3.3384	76.1	201.9	18.3634
471	(CML322/CML543)//CKDHL150763	GEBV	3.3367	76.2	192.14	15.8408
472	(CML322/CML543)//CKDHL1500002	Phenotype	3.3356	75.9	201.92	17.265
473	(CML543/CML566)//CKDHL152019	GEBV	3.3337	74.2	206.91	14.7422
474	(CML395/CML444)//CKDHL152554	Phenotype	3.3276	70.8	215.39	11.4923
475	(CML395/CML444)//CKDHL151296	Phenotype	3.3274	75.2	206.42	17.3994
476	(CML543/CML566)//CKDHL153068	Phenotype	3.3256	68.8	229.29	12.4609
477	(CML395/CML444)//CKDHL150431	GEBV	3.3137	76.1	210.15	18.1571
478	(CML543/CML566)//CKDHL152370	Phenotype	3.3105	73.2	208	17.922
479	(CML322/CML543)//CKDHL152458	Phenotype	3.309	73.4	205.72	14.8727
480	(CML395/CML444)//CKDHL154158	Phenotype	3.3052	66.8	221.26	9.8659
481	(CML543/CML566)//CKDHL151916	Phenotype	3.3041	75	199.76	15.8472
482	(CML543/CML566)//CKDHL152857	Phenotype	3.3018	71.6	197.43	12.6768
483	(CML395/CML444)//CKDHL152847	Phenotype	3.2954	72.4	225.12	12.6937
484	(CML395/CML444)//CKDHL153149	Phenotype	3.2936	68.3	212.5	10.948
485	(CML543/CML566)//CKDHL150452	GEBV	3.2919	77.3	196.68	19.8572
486	(CML322/CML543)//CKDHL153122	Phenotype	3.2907	66.3	211.89	13.0387
487	(CML543/CML566)//CKDHL1500002	Phenotype	3.2896	77.8	222.02	18.565
488	(CML322/CML543)//CKDHL152847	Phenotype	3.2872	72.4	211.65	12.1895
489	(CML442/CML444)//CKDHL151351	Phenotype	3.2836	70.3	199.28	13.1305
490	(CML543/CML566)//CKDHL150782	GEBV	3.2794	78.4	207.49	20.2069
491	(CML543/CML566)//CKDHL150735	GEBV	3.2783	76.4	200.45	18.2065
492	(CML543/CML566)//CKDHL150778	GEBV	3.2783	79.4	195.77	17.6078
493	(CML543/CML566)//CKDHL153088	Phenotype	3.2776	67.6	217.25	12.3868
494	(CML543/CML566)//CKDHL152849	GEBV	3.274	73.7	220.13	11.9042
495	(CML322/CML543)//CKDHL1500032	GEBV	3.2739	75.5	202.19	16.4906
496	(CML322/CML543)//CKDHL150421	Phenotype	3.2735	75.5	208.47	16.0724
497	(CML395/CML444)//CKDHL150367	Phenotype	3.2729	75.5	207.2	14.1798
498	(CML322/CML543)//CKDHL152962	Phenotype	3.268	70.7	210.26	10.1769
499	(CML322/CML543)//CKDHL152751	Phenotype	3.2674	69.8	205.03	10.3388
500	(CML395/CML444)//CKDHL152371	Phenotype	3.2661	70.3	200.67	14.7067
501	(CML322/CML543)//CKDHL152715	GEBV	3.264	70.8	200.29	12.1214
502	(CML395/CML444)//CKDHL152430	Phenotype	3.2593	70.2	210.58	12.7911
503	(CML395/CML444)//CKDHL153122	Phenotype	3.2564	67	227.45	13.8215
504	(CML395/CML444)//CKDHL152127	GEBV	3.2533	67.8	207.91	12.6194
505	(CML322/CML543)//CKDHL151294	GEBV	3.253	76.5	193.65	18.0182
506	(CML395/CML444)//CKDHL151002	Phenotype	3.2468	76.1	221.92	17.2596
507	(CML322/CML543)//CKDHL151021	Phenotype	3.2256	72.3	191.49	18.4787
508	(CML395/CML444)//CKDHL153973	GEBV	3.2249	70	236.73	12.5275
509	(CML395/CML444)//CKDHL152906	Phenotype	3.2221	74.3	208.08	12.3825
510	(CML543/CML566)//CKDHL1500110	Phenotype	3.2215	75.6	197.94	17.1365
511	(CML395/CML444)//CKDHL153217	GEBV	3.2207	70.3	218.19	16.3641
512	(CML395/CML444)//CKDHL153068	Phenotype	3.2195	67.7	224.35	12.784
513	(CML395/CML444)//CKDHL151809	Phenotype	3.2194	69.9	200.17	14.5895
514	(CML543/CML566)//CKDHL153202	GEBV	3.2192	69	225.15	14.0437
515	(CML543/CML566)//CKDHL153018	GEBV	3.2185	70.7	230.69	14.9766
516	(CML543/CML566)//CKDHL154050	Phenotype	3.2138	68.1	218.25	12.9417
517	(CML543/CML566)//CKDHL151021	Phenotype	3.2133	75.3	202.86	14.5045
518	(CML442/CML444)//CKDHL151733	Phenotype	3.2127	69.7	188.09	14.5876
519	(CML322/CML543)//CKDHL153148	GEBV	3.2126	71.4	214.28	15.1363
520	(CML395/CML444)//CKDHL152773	GEBV	3.2119	70.7	214.44	11.6508
521	(CML395/CML444)//CKDHL151908	GEBV	3.2031	71.3	199.37	12.9341
522	(CML395/CML444)//CKDHL150857	Phenotype	3.2024	74.4	194.96	15.8513
523	(CML543/CML566)//CKDHL152822	GEBV	3.1985	71.5	206.5	11.9597
524	(CML543/CML566)//CKDHL151009	Phenotype	3.1968	77.5	207.56	18.3729
525	(CML322/CML543)//CKDHL151171	GEBV	3.194	75.4	206.46	19.4175
526	(CML395/CML444)//CKDHL152682	GEBV	3.1931	75	229.29	12.8315
527	(CML543/CML566)//CKDHL151139	Phenotype	3.1901	79.4	203.88	19.0524
528	(CML395/CML444)//CKDHL151053	Phenotype	3.1873	74.7	201.18	15.5061
529	(CML322/CML543)//CKDHL151139	Phenotype	3.1844	75.8	200.67	16.5654
530	(CML395/CML444)//CKDHL152653	Phenotype	3.1832	71.9	205.87	12.1903
531	(CML322/CML543)//CKDHL152371	Phenotype	3.1829	70.9	194.65	16.6154
532	(CML322/CML543)//CKDHL153184	GEBV	3.1818	71.5	222.3	13.0305
533	(CML543/CML566)//CKDHL1500215	GEBV	3.1808	80.5	198.94	18.8732
534	(CML322/CML543)//CKDHL153202	GEBV	3.1794	67.9	209.54	11.96
535	(CML543/CML566)//CKDHL151908	GEBV	3.1777	73.9	189.75	15.7602
536	(CML395/CML444)//CKDHL153148	GEBV	3.1765	71.3	217.58	14.0792
537	(CML395/CML444)//CKDHL150353	Phenotype	3.1764	73.2	200.05	16.9902
538	(CML322/CML543)//CKDHL152921	Phenotype	3.1761	73.1	219.56	11.7086
539	(CML395/CML444)//CKDHL150694	GEBV	3.1745	77.3	203.98	16.9987
540	(CML322/CML543)//CKDHL152653	Phenotype	3.1695	69.8	210.51	11.6543
541	(CML543/CML566)//CKDHL152653	Phenotype	3.163	71.4	212.83	12.1432
542	(CML543/CML566)//CKDHL152563	Phenotype	3.1607	72.6	213.33	11.9887
543	(CML395/CML444)//CKDHL153246	GEBV	3.1577	68	235.18	12.836
544	(CML395/CML444)//CKDHL151116	GEBV	3.1554	76.7	196.25	15.1453
545	(CML395/CML444)//CKDHL152396	GEBV	3.1549	71.3	201.43	14.7268
546	(CML322/CML543)//CKDHL151009	Phenotype	3.1546	75.4	207.56	14.8444
547	(CML395/CML444)//CKDHL153184	GEBV	3.1536	69.9	234.78	14.6018
548	(CML322/CML543)//CKDHL1500213	GEBV	3.1477	79.2	193.18	20.4714
549	(CML543/CML566)//CKDHL153050	GEBV	3.1472	72.6	230.54	10.8478
550	(CML322/CML543)//CKDHL152563	Phenotype	3.143	69.7	212.92	11.2325
551	(CML322/CML543)//CKDHL153068	Phenotype	3.1415	67.8	224.68	12.2743
552	(CML395/CML444)//CKDHL150437	GEBV	3.1361	75.1	205.53	15.4771
553	(CML312/CML395)//CKDHL151733	Phenotype	3.1307	67.1	195.14	12.6848
554	(CML543/CML566)//CKDHL153239	Phenotype	3.1289	66.2	237.32	10.7183
555	(CML395/CML444)//CKDHL152813	GEBV	3.1276	71.6	208.26	11.4612
556	(CML395/CML444)//CKDHL150343	Phenotype	3.1241	75	218.13	16.828
557	(CML395/CML444)//CKDHL153129	Phenotype	3.1204	67.8	206.26	10.6223
558	(CML322/CML543)//CKDHL1500110	Phenotype	3.1185	75.5	186.12	15.1285
559	(CML322/CML543)//CKDHL152733	Phenotype	3.1174	70.3	215.51	13.0073
560	(CML395/CML444)//CKDHL1500169	GEBV	3.1138	75.6	197.26	17.4144
561	(CML543/CML566)//CKDHL152813	GEBV	3.1129	72.7	209.24	10.7079
562	(CML395/CML444)//CKDHL150728	GEBV	3.1106	77.4	212.19	17.066
563	(CML395/CML444)//CKDHL153907	Phenotype	3.1087	67.6	210.67	12.4471
564	(CML543/CML566)//CKDHL151243	Phenotype	3.108	77.6	202.3	15.4286
565	(CML543/CML566)//CKDHL152929	Phenotype	3.1064	72.5	211.67	14.0462
566	(CML395/CML444)//CKDHL152857	Phenotype	3.106	71.4	200.54	12.1623
567	(CML543/CML566)//CKDHL153082	GEBV	3.1055	70	219.82	12.1425
568	(CML322/CML543)//CKDHL151063	GEBV	3.1021	77.5	203.14	19.055
569	(CML543/CML566)//CKDHL152866	Phenotype	3.1009	72.8	205.15	13.5246
570	(CML395/CML444)//CKDHL153093	GEBV	3.0998	70.5	216.29	13.0053
571	(CML322/CML543)//CKDHL152759	GEBV	3.0985	73.8	197.49	13.5561
572	(CML395/CML444)//CKDHL152994	GEBV	3.0896	71	218.17	11.2323
573	(CML543/CML566)//CKDHL153981	GEBV	3.0894	69.1	226.74	14.0888
574	(CML442/CML444)//CKDHL151605	GEBV	3.084	71.4	208.11	14.2171
575	(CML395/CML444)//CKDHL152342	Phenotype	3.0785	72.4	233.25	16.4299
576	(CML395/CML444)//CKDHL154050	Phenotype	3.0783	65.9	205.19	11.2562
577	(CML322/CML543)//CKDHL152906	Phenotype	3.0769	72.1	210.13	11.0041
578	(CML395/CML444)//CKDHL150341	Phenotype	3.0736	72.2	169.58	15.426
579	(CML442/CML444)//CKDHL151435	Phenotype	3.058	69.9	187.74	12.5192
580	(CML543/CML566)//CKDHL154010	Phenotype	3.0559	70.1	211.23	11.2595
581	(CML322/CML543)//CKDHL152748	GEBV	3.0552	70.3	195.03	11.2472
582	(CML543/CML566)//CKDHL150812	GEBV	3.0545	78.3	200.8	18.5755
583	(CML322/CML543)//CKDHL151898	GEBV	3.0471	68.4	195.99	12.9216
584	(CML322/CML543)//CKDHL153050	GEBV	3.0443	70.5	230.48	13.0258
585	(CML395/CML444)//CKDHL150393	GEBV	3.0372	73.3	213.55	15.2564
586	(CML395/CML444)//CKDHL153146	Phenotype	3.0345	68.9	210.4	13.2355
587	(CML395/CML444)//CKDHL152529	GEBV	3.0303	73.3	217.39	12.2077
588	(CML543/CML566)//CKDHL152616	Phenotype	3.0296	71.4	207.57	12.5403
589	(CML322/CML543)//CKDHL150399	Phenotype	3.028	77.1	201.51	17.3487
590	(CML322/CML543)//CKDHL151222	Phenotype	3.0273	73.4	199.39	14.8505
591	(CML543/CML566)//CKDHL153905	Phenotype	3.026	68.2	222.87	11.8928
592	(CML395/CML444)//CKDHL151243	Phenotype	3.0219	74.8	197.09	15.6467
593	(CML543/CML566)//CKDHL154155	GEBV	3.0202	69.1	228.24	12.5031
594	(CML543/CML566)//CKDHL151898	GEBV	3.0188	71.7	211.76	14.3213
595	(CML395/CML444)//CKDHL152370	Phenotype	3.0161	72.2	221.06	15.5554
596	(CML395/CML444)//CKDHL151021	Phenotype	3.0155	74.5	187.62	13.8872
597	(CML322/CML543)//CKDHL152342	Phenotype	3.0138	72.6	221.39	14.8467
598	(CML395/CML444)//CKDHL153169	GEBV	3.0111	68.4	215.74	13.1364
599	(CML322/CML543)//CKDHL152616	Phenotype	3.0107	70.8	185.85	13.147
600	(CML322/CML543)//CKDHL150398	GEBV	3.0035	76.4	197.57	12.3041
601	(CML322/CML543)//CKDHL153953	GEBV	2.9991	69.3	227.75	11.4631
602	(CML543/CML566)//CKDHL150296	GEBV	2.9972	77.8	185.4	14.2296
603	(CML543/CML566)//CKDHL153017	Phenotype	2.9929	68.8	205.31	14.1183
604	(CML395/CML444)//CKDHL152465	Phenotype	2.9904	70.8	195.17	15.3637
605	(CML395/CML444)//CKDHL152658	Phenotype	2.9894	73.1	203.43	10.4614
606	(CML322/CML543)//CKDHL154056	Phenotype	2.9877	68.9	221.86	11.859
607	(CML322/CML543)//CKDHL1500200	GEBV	2.9858	75.8	182.66	14.1153
608	(CML543/CML566)//CKDHL152715	GEBV	2.9857	72.4	206.29	11.9712
609	(CML543/CML566)//CKDHL150882	Phenotype	2.9839	77.5	218.25	15.8817
610	(CML322/CML543)//CKDHL151791	GEBV	2.9824	70.8	198.21	12.6235
611	(CML395/CML444)//CKDHL151898	GEBV	2.9779	70.7	220.34	12.2019
612	(CML543/CML566)//CKDHL153209	GEBV	2.9749	71.1	233.29	14.4562
613	(CML395/CML444)//CKDHL153005	Phenotype	2.9599	69.4	204.95	12.117
614	(CML322/CML543)//CKDHL154050	Phenotype	2.9593	65.3	204.88	11.3939
615	(CML322/CML543)//CKDHL153246	GEBV	2.9582	68.9	209.5	13.4101
616	(CML322/CML543)//CKDHL153179	GEBV	2.9581	68.6	177.18	11.2599
617	(CML322/CML543)//CKDHL152742	Phenotype	2.9581	72.5	206.07	12.7092
618	(CML543/CML566)//CKDHL152769	Phenotype	2.956	73.5	212.48	13.0732
619	(CML543/CML566)//CKDHL152579	GEBV	2.9551	72.1	206.32	12.4494
620	(CML322/CML543)//CKDHL1500198	GEBV	2.9534	77.8	204.75	17.4717
621	(CML322/CML543)//CKDHL152465	Phenotype	2.953	68.5	199.09	14.3555
622	(CML543/CML566)//CKDHL151063	GEBV	2.9489	79.1	191.93	16.2337
623	(CML543/CML566)//CKDHL152371	Phenotype	2.9482	73.2	189.42	13.6617
624	(CML322/CML543)//CKDHL151144	Phenotype	2.943	74.9	187.22	16.9418
625	(CML395/CML444)//CKDHL150968	GEBV	2.94	77.6	211.24	16.139
626	(CML395/CML444)//CKDHL150306	GEBV	2.9399	76.1	212.88	16.0113
627	(CML442/CML444)//CKDHL151540	GEBV	2.9366	71.5	216.57	12.9394
628	(CML322/CML543)//CKDHL154158	Phenotype	2.9332	66.7	210.35	12.3696
629	(CML322/CML543)//CKDHL150372	Phenotype	2.9328	75.1	188.97	15.7359
630	(CML395/CML444)//CKDHL1500110	Phenotype	2.9315	74.5	198.01	16.2203
631	(CML543/CML566)//CKDHL153055	Phenotype	2.9226	68	222.21	13.7393
632	(CML395/CML444)//CKDHL152590	GEBV	2.922	71.2	214.14	11.9978
633	(CML395/CML444)//CKDHL153985	GEBV	2.9146	68.3	229.16	11.7897
634	(CML322/CML543)//CKDHL152879	GEBV	2.9117	75.1	204.39	11.0865
635	(CML543/CML566)//CKDHL153908	Phenotype	2.9101	70.1	224.49	10.5528
636	(CML395/CML444)//CKDHL150398	GEBV	2.9051	76.6	220.44	13.8243
637	(CML543/CML566)//CKDHL153913	Phenotype	2.9041	69.2	234.06	12.2635
638	(CML322/CML543)//CKDHL152579	GEBV	2.9021	70.7	188.53	12.0186
639	(CML322/CML543)//CKDHL151908	GEBV	2.8963	70.4	194.28	13.9156
640	(CML442/CML444)//CKDHL151463	GEBV	2.8945	70	208.43	13.0274
641	(CML444/CML536)//CKDHL151741	GEBV	2.8929	72.7	198.19	13.8593
642	(CML442/CML444)//CKDHL151714	Phenotype	2.8929	70.7	210.52	13.5388
643	(CML395/CML444)//CKDHL152879	GEBV	2.8923	72.1	202.73	11.8662
644	(CML395/CML444)//CKDHL153984	Phenotype	2.8916	67.9	236.89	12.3389
645	(CML395/CML444)//CKDHL153054	Phenotype	2.8888	68.5	226.28	12.5197
646	(CML395/CML444)//CKDHL151144	Phenotype	2.8841	76.7	201.79	16.4851
647	(CML322/CML543)//CKDHL152127	GEBV	2.8827	67.6	200.47	13.1979
648	(CML322/CML543)//CKDHL153981	GEBV	2.8769	67.8	215	11.9466
649	(CML322/CML543)//CKDHL151916	Phenotype	2.875	73.9	190.14	13.6015
650	(CML543/CML566)//CKDHL153169	GEBV	2.8719	68.7	214.7	12.6514
651	(CML543/CML566)//CKDHL152682	GEBV	2.8709	75	231.86	14.2772
652	(CML322/CML543)//CKDHL150968	GEBV	2.8676	77	209.42	15.6727
653	(CML395/CML444)//CKDHL151883	GEBV	2.8669	72.1	209.54	13.5891
654	(CML543/CML566)//CKDHL152927	GEBV	2.8651	75.4	195.14	13.1357
655	(CML322/CML543)//CKDHL1500041	Phenotype	2.8632	76.9	204.02	15.1926
656	(CML395/CML444)//CKDHL152866	Phenotype	2.8618	71.3	203.14	11.0835
657	(CML543/CML566)//CKDHL153132	GEBV	2.8584	70.5	215.5	14.3302
658	(CML395/CML444)//CKDHL152579	GEBV	2.8583	70.8	201.9	12.1476
659	(CML322/CML543)//CKDHL152862	GEBV	2.8581	70.3	199.03	11.3293
660	(CML322/CML543)//CKDHL150999	GEBV	2.8573	75.8	201.02	18.9732
661	(CML442/CML444)//CKDHL151741	GEBV	2.8566	72.3	207.28	15.13
662	(CML395/CML444)//CKDHL152777	GEBV	2.8561	69.8	188.13	12.4246
663	(CML395/CML444)//CKDHL152611	Phenotype	2.8561	72.8	209.23	14.0269
664	(CML543/CML566)//CKDHL153939	Phenotype	2.8532	70.8	224.5	11.0397
665	(CML322/CML543)//CKDHL152682	GEBV	2.8519	73.7	216.09	11.8713
666	(CML543/CML566)//CKDHL1500059	Phenotype	2.8512	77.6	191.43	18.0798
667	(CML395/CML444)//CKDHL152412	GEBV	2.8493	70.4	205.86	14.1294
668	(CML322/CML543)//CKDHL154002	GEBV	2.8443	67.8	214.68	11.6401
669	(CML543/CML566)//CKDHL153930	GEBV	2.8378	70.2	215.63	11.6874
670	(CML395/CML444)//CKDHL150893	GEBV	2.8323	76.9	205.53	17.6548
671	(CML543/CML566)//CKDHL153907	Phenotype	2.825	69.3	205	13.2231
672	(CML322/CML543)//CKDHL152586	GEBV	2.8241	72	199.47	10.7721
673	(CML395/CML444)//CKDHL153981	GEBV	2.8189	68	237.73	11.1145
674	(CML322/CML543)//CKDHL153217	GEBV	2.8125	71.7	204.44	14.8714
675	(CML312/CML395)//CKDHL151497	Phenotype	2.8105	68.7	223.38	11.4215
676	(CML442/CML444)//CKDHL151442	GEBV	2.8068	70.3	196.73	13.0268
677	(CML395/CML444)//CKDHL153056	Phenotype	2.8052	68.9	222.9	13.8172
678	(CML543/CML566)//CKDHL152396	GEBV	2.8044	73.8	195.93	15.4633
679	(CML322/CML543)//CKDHL153907	Phenotype	2.8033	68.3	215.77	12.6102
680	(CML322/CML543)//CKDHL153146	Phenotype	2.8021	68.1	219.53	15.8514
681	(CML322/CML543)//CKDHL150306	GEBV	2.802	74.6	190.81	15.6892
682	(CML322/CML543)//CKDHL152822	GEBV	2.7955	72	199.24	11.5686
683	(CML322/CML543)//CKDHL150879	GEBV	2.793	76.7	191.27	15.9446
684	(CML395/CML444)//CKDHL153131	Phenotype	2.7918	68.6	200.07	12.5637
685	(CML543/CML566)//CKDHL152342	Phenotype	2.788	74.8	232.1	18.0189
686	(CML395/CML444)//CKDHL153055	Phenotype	2.7855	67	221.79	12.5987
687	(CML395/CML444)//CKDHL152503	GEBV	2.785	72.6	213.94	12.5527
688	(CML322/CML543)//CKDHL153985	GEBV	2.7765	67.8	224.16	10.3155
689	(CML543/CML566)//CKDHL152430	Phenotype	2.7738	70.6	202.25	15.3119
690	(CML312/CML395)//CKDHL151661	Phenotype	2.7703	68.2	211.63	11.9545
691	(CML395/CML444)//CKDHL150415	GEBV	2.7621	77.3	218.63	15.1963
692	(CML395/CML444)//CKDHL153050	GEBV	2.7621	70.8	232.63	13.4665
693	(CML395/CML444)//CKDHL152474	Phenotype	2.7601	71.8	196.68	14.5502
694	(CML395/CML444)//CKDHL1500019	GEBV	2.7567	75.5	197.09	16.158
695	(CML444/CML536)//CKDHL151605	GEBV	2.7565	71.9	205.81	12.3973
696	(CML543/CML566)//CKDHL152742	Phenotype	2.7565	73.3	216.28	12.1371
697	(CML543/CML566)//CKDHL154091	Phenotype	2.7538	69.1	234.96	11.7005
698	(CML322/CML543)//CKDHL153939	Phenotype	2.7437	69.6	220.86	13.9017
699	(CML322/CML543)//CKDHL152991	Phenotype	2.7431	71.2	195.7	9.986
700	(CML322/CML543)//CKDHL153129	Phenotype	2.7425	70	208.42	12.8406
701	(CML543/CML566)//CKDHL152748	GEBV	2.7415	71.9	203.36	11.9534
702	(CML322/CML543)//CKDHL154043	Phenotype	2.7399	68.6	231.37	10.5582
703	(CML322/CML543)//CKDHL152590	GEBV	2.7382	72	204.29	12.0674
704	(CML543/CML566)//CKDHL153085	Phenotype	2.7344	68.1	219.17	12.7715
705	(CML442/CML444)//CKDHL151334	Phenotype	2.734	69.7	190.37	13.3627
706	(CML322/CML543)//CKDHL151250	Phenotype	2.7339	74.5	187.07	15.1096
707	(CML543/CML566)//CKDHL154158	Phenotype	2.7328	68.1	221.24	10.9202
708	(CML395/CML444)//CKDHL152601	Phenotype	2.7253	73.3	195.7	11.3292
709	(CML322/CML543)//CKDHL150812	GEBV	2.7242	74.6	183.77	16.7635
710	(CML322/CML543)//CKDHL151243	Phenotype	2.7228	75.4	188.8	14.4027
711	(CML395/CML444)//CKDHL153239	Phenotype	2.7179	67.5	231.94	12.8826
712	(CML322/CML543)//CKDHL152658	Phenotype	2.7107	72	213.19	12.1596
713	(CML395/CML444)//CKDHL152441	Phenotype	2.7086	75.6	198.25	14.1386
714	(CML322/CML543)//CKDHL153941	Phenotype	2.7047	67.8	217.24	12.5139
715	(CML395/CML444)//CKDHL154010	Phenotype	2.7044	69.3	211.14	11.8175
716	(CML322/CML543)//CKDHL151195	Phenotype	2.7022	73.5	185.14	17.4219
717	(CML395/CML444)//CKDHL154155	GEBV	2.6944	65.8	230.4	12.5258
718	(CML395/CML444)//CKDHL153202	GEBV	2.6937	67.5	216.98	13.5275
719	(CML543/CML566)//CKDHL152554	Phenotype	2.6853	74.2	213.72	12.5278
720	(CML395/CML444)//CKDHL153952	GEBV	2.6746	67.3	221.73	12.4597
721	(CML543/CML566)//CKDHL153952	GEBV	2.6704	71.4	209.28	13.7188
722	(CML322/CML543)//CKDHL152976	Phenotype	2.6676	72.8	214.37	11.7904
723	(CML312/CML395)//CKDHL151704	Phenotype	2.6654	68.8	188.29	12.2236
724	(CML312/CML395)//CKDHL151343	GEBV	2.6644	68	206.27	12.4514
725	(CML543/CML566)//CKDHL153037	GEBV	2.6621	70.7	222.98	13.2636
726	(CML395/CML444)//CKDHL150356	Phenotype	2.6612	76.2	221.46	18.246
727	(CML442/CML444)//CKDHL151625	Phenotype	2.6523	71.1	196.54	13.1887
728	(CML322/CML543)//CKDHL153149	Phenotype	2.6417	68.5	202.28	14.4584
729	(CML322/CML543)//CKDHL153181	Phenotype	2.6412	71.4	224.66	12.0201
730	(CML543/CML566)//CKDHL150960	GEBV	2.6368	79.3	204.26	17.8119
731	(CML395/CML444)//CKDHL153166	Phenotype	2.6359	66.7	218.58	14.1997
732	(CML543/CML566)//CKDHL1500198	GEBV	2.6352	79.6	221.97	18.379
733	(CML395/CML444)//CKDHL153168	GEBV	2.634	70.5	215.74	14.922
734	(CML322/CML543)//CKDHL151113	GEBV	2.6323	78.2	198.85	17.4908
735	(CML322/CML543)//CKDHL151025	Phenotype	2.6301	75.4	175.48	17.8588
736	(CML543/CML566)//CKDHL153181	Phenotype	2.6271	71.7	239.26	13.0002
737	(CML543/CML566)//CKDHL150437	GEBV	2.6269	78.7	187.27	15.2416
738	(CML322/CML543)//CKDHL150341	Phenotype	2.6252	73	193.88	13.4184
739	(CML543/CML566)//CKDHL153149	Phenotype	2.6179	69	210.44	13.3326
740	(CML322/CML543)//CKDHL153236	GEBV	2.6157	71	221.31	11.9935
741	(CML322/CML543)//CKDHL154046	Phenotype	2.6156	69.3	212.23	11.402
742	(CML444/CML536)//CKDHL151666	GEBV	2.6141	71.3	195.53	12.6818
743	(CML442/CML444)//CKDHL151623	Phenotype	2.6105	68.6	197.06	12.5248
744	(CML543/CML566)//CKDHL153168	GEBV	2.6096	71.6	223.38	13.8858
745	(CML322/CML543)//CKDHL152591	Phenotype	2.6091	71.4	198.26	13.2873
746	(CML322/CML543)//CKDHL152849	GEBV	2.6088	71.8	196.68	12.7894
747	(CML395/CML444)//CKDHL152778	GEBV	2.6084	72	203.39	12.2708
748	(CML395/CML444)//CKDHL152617	Phenotype	2.6067	72.5	217.09	11.5812
749	(CML322/CML543)//CKDHL154010	Phenotype	2.6014	68.4	198.97	10.6074
750	(CML322/CML543)//CKDHL153131	Phenotype	2.5953	68.3	190.32	14.7182
751	(CML395/CML444)//CKDHL154145	Phenotype	2.593	69.3	231.66	12.6442
752	(CML543/CML566)//CKDHL152601	Phenotype	2.5921	73.4	204.13	12.5823
753	(CML395/CML444)//CKDHL152849	GEBV	2.5909	72.3	206.62	10.9869
754	(CML322/CML543)//CKDHL150343	Phenotype	2.5823	74.1	191.2	15.0067
755	(CML322/CML543)//CKDHL152021	GEBV	2.572	72.5	189.32	13.442
756	(CML395/CML444)//CKDHL153209	GEBV	2.5694	70.1	229.92	11.6215
757	(CML312/CML395)//CKDHL151611	Phenotype	2.5651	68.2	210.31	12.8262
758	(CML322/CML543)//CKDHL150356	Phenotype	2.5562	76.5	206.98	14.7805
759	(CML543/CML566)//CKDHL154043	Phenotype	2.5558	68.8	233.23	11.6125
760	(CML322/CML543)//CKDHL154026	Phenotype	2.5514	66.9	212.01	10.8368
761	(CML395/CML444)//CKDHL153181	Phenotype	2.5506	68.7	235.6	14.4277
762	(CML543/CML566)//CKDHL153228	Phenotype	2.5502	71.7	226.8	13.0834
763	(CML322/CML543)//CKDHL153166	Phenotype	2.5495	65.9	201.15	12.7855
764	(CML442/CML444)//CKDHL151635	Phenotype	2.5489	70.6	211.07	12.8267
765	(CML444/CML536)//CKDHL151768	Phenotype	2.547	71.2	190.86	11.8728
766	(CML322/CML543)//CKDHL153018	GEBV	2.5451	69.5	215.38	14.2652
767	(CML322/CML543)//CKDHL154035	GEBV	2.5373	68.6	215.14	11.6953
768	(CML543/CML566)//CKDHL153979	Phenotype	2.5262	68.7	221.66	11.4806
769	(CML442/CML444)//CKDHL151343	GEBV	2.5261	71.2	202.47	13.5125
770	(CML322/CML543)//CKDHL150787	Phenotype	2.5232	74.5	192.89	14.0046
771	(CML322/CML543)//CKDHL151116	GEBV	2.5179	74.5	186	12.2248
772	(CML543/CML566)//CKDHL153129	Phenotype	2.5172	69.6	212.87	13.0221
773	(CML543/CML566)//CKDHL153988	GEBV	2.5151	68	231.16	13.362
774	(CML395/CML444)//CKDHL152561	Phenotype	2.5132	70.9	186.59	11.0371
775	(CML543/CML566)//CKDHL152611	Phenotype	2.5132	73.6	204.25	12.0748
776	(CML322/CML543)//CKDHL150415	GEBV	2.5088	77	190.59	15.7716
777	(CML543/CML566)//CKDHL152658	Phenotype	2.5069	72.8	212.62	12.4289
778	(CML395/CML444)//CKDHL150443	Phenotype	2.5056	75.1	187.84	14.3721
779	(CML322/CML543)//CKDHL152638	Phenotype	2.5009	73	205.04	12.3985
780	(CML543/CML566)//CKDHL152863	GEBV	2.4994	72.5	190.81	11.4797
781	(CML543/CML566)//CKDHL152529	GEBV	2.4975	74	211.67	12.2797
782	(CML442/CML444)//CKDHL151751	Phenotype	2.4958	69.9	201.11	13.8652
783	(CML543/CML566)//CKDHL153921	GEBV	2.4949	70.4	219.29	12.53
784	(CML395/CML444)//CKDHL152638	Phenotype	2.4934	69.9	222.5	11.6263
785	(CML322/CML543)//CKDHL150512	Phenotype	2.4933	75.5	196.13	14.3907
786	(CML543/CML566)//CKDHL154129	GEBV	2.4919	71.9	228.61	11.9747
787	(CML543/CML566)//CKDHL153179	GEBV	2.4867	70.5	204.1	13.9729
788	(CML395/CML444)//CKDHL153132	GEBV	2.4842	70	226.83	12.6966
789	(CML543/CML566)//CKDHL154145	Phenotype	2.483	69.4	224.45	13.4162
790	(CML543/CML566)//CKDHL152733	Phenotype	2.4818	75	225.41	12.4877
791	(CML322/CML543)//CKDHL153005	Phenotype	2.4812	70.3	194.61	11.308
792	(CML322/CML543)//CKDHL152771	GEBV	2.4767	71.1	196.11	11.0041
793	(CML395/CML444)//CKDHL152962	Phenotype	2.4727	70.5	211.62	12.0827
794	(CML322/CML543)//CKDHL152929	Phenotype	2.4658	72.7	201.14	12.2637
795	(CML395/CML444)//CKDHL152748	GEBV	2.4655	71.3	206.11	11.9997
796	(CML543/CML566)//CKDHL154026	Phenotype	2.4609	66.6	207.98	14.1595
797	(CML543/CML566)//CKDHL150398	GEBV	2.4604	79.3	202.51	14.997
798	(CML322/CML543)//CKDHL151869	GEBV	2.4532	71.6	187.64	12.5659
799	(CML543/CML566)//CKDHL154102	GEBV	2.4526	70.1	225.01	14.0269
800	(CML395/CML444)//CKDHL154026	Phenotype	2.4494	65.3	219.31	11.5491
801	(CML312/CML395)//CKDHL151665	Phenotype	2.4435	67.4	189.21	11.816
802	(CML322/CML543)//CKDHL152617	Phenotype	2.4435	72.3	216.26	12.3408
803	(CML543/CML566)//CKDHL153953	GEBV	2.4412	69.6	221.81	13.02
804	(CML444/CML536)//CKDHL151706	Phenotype	2.4378	72.6	196.22	13.6084
805	(CML322/CML543)//CKDHL153054	Phenotype	2.4315	68.1	203.23	13.5708
806	(CML395/CML444)//CKDHL153082	GEBV	2.43	69.7	209.58	13.5592
807	(CML322/CML543)//CKDHL152777	GEBV	2.4292	69.4	190.28	11.2387
808	(CML442/CML444)//CKDHL151704	Phenotype	2.429	70.9	199.61	12.4671
809	(CML322/CML543)//CKDHL153946	GEBV	2.4284	68.7	209.55	11.1249
810	(CML543/CML566)//CKDHL152771	GEBV	2.4261	73.1	185.99	11.7102
811	(CML395/CML444)//CKDHL153934	Phenotype	2.4228	67	222.47	12.1449
812	(CML322/CML543)//CKDHL153222	Phenotype	2.4194	69.5	216.76	12.0147
813	(CML312/CML395)//CKDHL151435	Phenotype	2.4182	68.3	192.5	12.3695
814	(CML543/CML566)//CKDHL154079	GEBV	2.4173	69	212.58	11.4668
815	(CML395/CML444)//CKDHL154046	Phenotype	2.4155	68.8	223.02	12.6637
816	(CML442/CML444)//CKDHL151385	Phenotype	2.4137	71.4	186.01	13.8914
817	(CML543/CML566)//CKDHL151113	GEBV	2.4123	79.4	192.59	16.8255
818	(CML322/CML543)//CKDHL153056	Phenotype	2.4111	68.3	220.8	13.7535
819	(CML322/CML543)//CKDHL152518	GEBV	2.4058	70.8	187.49	11.5106
820	(CML543/CML566)//CKDHL152962	Phenotype	2.4015	73.4	208.92	12.375
821	(CML395/CML444)//CKDHL151009	Phenotype	2.3986	75.3	205.23	15.4229
822	(CML395/CML444)//CKDHL153155	GEBV	2.3976	68.7	211.62	13.2231
823	(CML395/CML444)//CKDHL150746	GEBV	2.3947	79.2	189.95	19.066
824	(CML442/CML444)//CKDHL151745	GEBV	2.3898	72.6	193.3	13.9786
825	(CML543/CML566)//CKDHL152814	Phenotype	2.3891	74	217.91	13.6636
826	(CML395/CML444)//CKDHL153921	GEBV	2.3876	68.2	219.01	10.9034
827	(CML444/CML536)//CKDHL151369	GEBV	2.3872	71.2	194.83	12.3618
828	(CML395/CML444)//CKDHL152814	Phenotype	2.3833	71.8	209.65	12.0476
829	(CML322/CML543)//CKDHL153085	Phenotype	2.381	66.3	204	14.8834
830	(CML442/CML444)//CKDHL151666	GEBV	2.38	71	188.19	12.9511
831	(CML322/CML543)//CKDHL152927	GEBV	2.3793	75.3	202.89	12.8508
832	(CML442/CML444)//CKDHL151579	GEBV	2.3791	74.8	179.93	12.7659
833	(CML444/CML536)//CKDHL151635	Phenotype	2.3786	70.9	207.52	13.2226
834	(CML543/CML566)//CKDHL153131	Phenotype	2.3721	71.5	209.01	11.1343
835	(CML322/CML543)//CKDHL153055	Phenotype	2.3569	68.7	196.15	13.2257
836	(CML442/CML444)//CKDHL151357	GEBV	2.3549	73.7	190.89	12.7795
837	(CML322/CML543)//CKDHL153209	GEBV	2.3536	70.9	222.4	11.5409
838	(CML322/CML543)//CKDHL153979	Phenotype	2.3532	67.7	209.6	12.3196
839	(CML395/CML444)//CKDHL153993	Phenotype	2.3524	68.4	215.09	11.2763
840	(CML543/CML566)//CKDHL152590	GEBV	2.3522	74.4	204.36	12.5178
841	(CML395/CML444)//CKDHL153939	Phenotype	2.3516	69.9	232.89	12.9389
842	(CML395/CML444)//CKDHL152518	GEBV	2.3394	73.2	200.58	11.3027
843	(CML312/CML395)//CKDHL151625	Phenotype	2.336	68.8	192.83	12.5274
844	(CML543/CML566)//CKDHL153928	GEBV	2.3345	69.6	225.96	13.2454
845	(CML395/CML444)//CKDHL153222	Phenotype	2.3326	69.4	226.15	14.9539
846	(CML395/CML444)//CKDHL153946	GEBV	2.3321	70.7	221.06	11.7431
847	(CML395/CML444)//CKDHL152976	Phenotype	2.3308	72.3	202.53	10.7637
848	(CML444/CML536)//CKDHL151597	Phenotype	2.3302	67.5	200.97	12.6512
849	(CML395/CML444)//CKDHL152751	Phenotype	2.3245	70.4	196.2	11.4679
850	(CML322/CML543)//CKDHL152773	GEBV	2.3243	70.4	202.17	10.6974
851	(CML543/CML566)//CKDHL150415	GEBV	2.3202	77.7	204.15	18.5762
852	(CML395/CML444)//CKDHL153979	Phenotype	2.32	66.1	212.63	12.8644
853	(CML543/CML566)//CKDHL152879	GEBV	2.3171	76.6	214.85	12.9825
854	(CML442/CML444)//CKDHL151541	GEBV	2.3161	70.1	202.04	13.0477
855	(CML322/CML543)//CKDHL153930	GEBV	2.3143	67.8	222.43	12.3901
856	(CML543/CML566)//CKDHL154046	Phenotype	2.3129	71.9	212.32	13.0039
857	(CML444/CML536)//CKDHL151463	GEBV	2.304	71.4	202.4	12.9249
858	(CML322/CML543)//CKDHL153132	GEBV	2.2945	68.9	221.78	12.1842
859	(CML312/CML395)//CKDHL151579	GEBV	2.293	70.2	195.12	13.6876
860	(CML322/CML543)//CKDHL150882	Phenotype	2.2869	78.7	219.53	16.092
861	(CML395/CML444)//CKDHL152586	GEBV	2.2799	72.9	195.79	11.3076
862	(CML395/CML444)//CKDHL152733	Phenotype	2.2796	71.3	207.72	11.3335
863	(CML444/CML536)//CKDHL151704	Phenotype	2.2791	71.6	202.43	12.9144
864	(CML395/CML444)//CKDHL152591	Phenotype	2.2752	71.6	200.91	11.382
865	(CML543/CML566)//CKDHL152617	Phenotype	2.2737	73.7	224.54	12.2238
866	(CML322/CML543)//CKDHL153169	GEBV	2.271	66.5	206.24	11.1353
867	(CML322/CML543)//CKDHL152813	GEBV	2.2668	72.7	203.12	12.0383
868	(CML444/CML536)//CKDHL151661	Phenotype	2.2665	70.9	196.27	13.0603
869	(CML543/CML566)//CKDHL153147	GEBV	2.262	69.1	233.01	12.9856
870	(CML395/CML444)//CKDHL154056	Phenotype	2.2598	69.2	228.29	11.841
871	(CML322/CML543)//CKDHL152814	Phenotype	2.2592	71.6	200.62	11.6165
872	(CML322/CML543)//CKDHL152554	Phenotype	2.2533	73.3	194.84	10.8036
873	(CML543/CML566)//CKDHL152518	GEBV	2.2507	72.4	187.19	11.4561
874	(CML312/CML395)//CKDHL151623	Phenotype	2.2408	67.3	194.96	11.1704
875	(CML322/CML543)//CKDHL152994	GEBV	2.2362	71.3	202.83	10.5363
876	(CML442/CML444)//CKDHL151611	Phenotype	2.2347	72.1	190.66	13.3392
877	(CML543/CML566)//CKDHL152751	Phenotype	2.2329	74.1	200.85	12.2694
878	(CML322/CML543)//CKDHL152601	Phenotype	2.2328	73.5	182.23	12.791
879	(CML312/CML395)//CKDHL151385	Phenotype	2.2302	67.6	190	12.7836
880	(CML543/CML566)//CKDHL152976	Phenotype	2.2302	75	190.41	12.3549
881	(CML395/CML444)//CKDHL153913	Phenotype	2.2296	68.2	225.88	12.0189
882	(CML312/CML395)//CKDHL151741	GEBV	2.2263	68.4	196.26	12.4383
883	(CML322/CML543)//CKDHL150975	Phenotype	2.2221	73.5	182.64	13.655
884	(CML395/CML444)//CKDHL153236	GEBV	2.2175	70.3	232.84	11.0849
885	(CML543/CML566)//CKDHL153985	GEBV	2.2147	71.2	227.24	11.3791
886	(CML442/CML444)//CKDHL151393	GEBV	2.2122	72.3	193.36	12.8959
887	(CML395/CML444)//CKDHL153950	GEBV	2.1923	68.3	203.42	12.3168
888	(CML543/CML566)//CKDHL152991	Phenotype	2.1917	72.6	203.86	12.6041
889	(CML322/CML543)//CKDHL153910	Phenotype	2.191	69.3	218.55	12.0617
890	(CML395/CML444)//CKDHL153228	Phenotype	2.1885	69.6	225.49	13.8273
891	(CML395/CML444)//CKDHL150960	GEBV	2.1848	77.3	200.42	16.077
892	(CML322/CML543)//CKDHL153082	GEBV	2.1744	69.8	204.64	12.4326
893	(CML442/CML444)//CKDHL151665	Phenotype	2.1724	70.5	189.8	11.7138
894	(CML322/CML543)//CKDHL152529	GEBV	2.1637	71.9	193.97	12.8322
895	(CML322/CML543)//CKDHL153973	GEBV	2.1576	69.5	215.02	10.9215
896	(CML444/CML536)//CKDHL151650	GEBV	2.1541	74.1	203.68	12.6144
897	(CML395/CML444)//CKDHL152929	Phenotype	2.1529	73.3	201.1	11.8702
898	(CML543/CML566)//CKDHL152906	Phenotype	2.1517	73.8	200.76	11.7665
899	(CML442/CML444)//CKDHL151453	GEBV	2.1506	72	199.98	12.8308
900	(CML543/CML566)//CKDHL154035	GEBV	2.1465	69.8	222.16	12.042
901	(CML322/CML543)//CKDHL153952	GEBV	2.1444	67.8	212.4	11.4758
902	(CML322/CML543)//CKDHL154155	GEBV	2.1438	68.6	220.74	11.156
903	(CML442/CML444)//CKDHL151780	Phenotype	2.1438	70.4	200.53	13.5183
904	(CML395/CML444)//CKDHL153179	GEBV	2.1424	69.3	201.19	13.9425
905	(CML543/CML566)//CKDHL151171	GEBV	2.1418	77.8	194.26	16.1981
906	(CML395/CML444)//CKDHL153194	Phenotype	2.1406	67.9	212.68	13.2192
907	(CML543/CML566)//CKDHL154002	GEBV	2.1405	68.7	225.37	11.1184
908	(CML312/CML395)//CKDHL151745	GEBV	2.1372	70.4	198.47	13.5978
909	(CML395/CML444)//CKDHL153037	GEBV	2.1372	68.4	214.62	12.2975
910	(CML543/CML566)//CKDHL153941	Phenotype	2.1287	69.2	230.55	11.685
911	(CML543/CML566)//CKDHL150356	Phenotype	2.1265	81	203.01	17.6703
912	(CML322/CML543)//CKDHL153193	Phenotype	2.1228	69	206.4	12.601
913	(CML444/CML536)//CKDHL151780	Phenotype	2.121	71.8	209.23	13.2677
914	(CML395/CML444)//CKDHL154091	Phenotype	2.1198	67.2	225.59	11.9085
915	(CML322/CML543)//CKDHL153194	Phenotype	2.1165	67.9	216.49	10.8474
916	(CML444/CML536)//CKDHL151579	GEBV	2.1129	76.9	188.32	13.5719
917	(CML442/CML444)//CKDHL151497	Phenotype	2.1117	71.2	193.11	12.3081
918	(CML395/CML444)//CKDHL153953	GEBV	2.108	69	216.53	12.2471
919	(CML444/CML536)//CKDHL151435	Phenotype	2.1028	71	196.21	13.609
920	(CML543/CML566)//CKDHL154056	Phenotype	2.1024	72.1	221.47	11.1113
921	(CML322/CML543)//CKDHL150437	GEBV	2.1014	75.9	182.34	14.1229
922	(CML322/CML543)//CKDHL153088	Phenotype	2.0981	68.3	209.48	13.4932
923	(CML312/CML395)//CKDHL151540	GEBV	2.0939	68.1	216.82	12.8767
924	(CML543/CML566)//CKDHL153993	Phenotype	2.0913	70	224.98	14.5912
925	(CML322/CML543)//CKDHL150393	GEBV	2.0875	75.7	202.52	12.7095
926	(CML395/CML444)//CKDHL154079	GEBV	2.0864	67.6	226.33	12.3725
927	(CML444/CML536)//CKDHL151745	GEBV	2.0862	73.6	198.72	13.0725
928	(CML322/CML543)//CKDHL152503	GEBV	2.0846	74.6	203.02	10.8982
929	(CML442/CML444)//CKDHL151650	GEBV	2.0829	72.9	185.83	13.6957
930	(CML395/CML444)//CKDHL153905	Phenotype	2.0806	67.4	219.83	11.2657
931	(CML543/CML566)//CKDHL153155	GEBV	2.0765	72	203.41	13.4563
932	(CML312/CML395)//CKDHL151393	GEBV	2.0751	69.5	211.12	12.5976
933	(CML543/CML566)//CKDHL153217	GEBV	2.074	71.4	208.8	13.3398
934	(CML444/CML536)//CKDHL151615	Phenotype	2.0648	70.8	195.16	13.6182
935	(CML322/CML543)//CKDHL153984	Phenotype	2.0618	71.4	221.48	11.4144
936	(CML444/CML536)//CKDHL151385	Phenotype	2.0618	71.7	195.69	13.2522
937	(CML395/CML444)//CKDHL153085	Phenotype	2.0574	68.1	213.26	13.7468
938	(CML312/CML395)//CKDHL151556	GEBV	2.0538	69.9	184.67	12.7961
939	(CML543/CML566)//CKDHL152561	Phenotype	2.0497	72.8	192.65	13.7787
940	(CML312/CML395)//CKDHL151591	Phenotype	2.0454	69.7	207.37	16.4667
941	(CML312/CML395)//CKDHL151780	Phenotype	2.0449	68	216.99	12.0233
942	(CML312/CML395)//CKDHL151463	GEBV	2.0436	69.3	195.52	12.9589
943	(CML543/CML566)//CKDHL153236	GEBV	2.0364	70.4	230.58	14.4669
944	(CML543/CML566)//CKDHL152994	GEBV	2.0355	73.3	205.27	11.6689
945	(CML395/CML444)//CKDHL152771	GEBV	2.0337	71.7	201.12	12.1014
946	(CML322/CML543)//CKDHL152561	Phenotype	2.0315	69.6	183.63	11.388
947	(CML312/CML395)//CKDHL151357	GEBV	2.0267	69.1	188.57	11.5764
948	(CML322/CML543)//CKDHL153168	GEBV	2.0116	70.4	200.78	15.1457
949	(CML543/CML566)//CKDHL153093	GEBV	1.9945	72.2	213.6	10.584
950	(CML395/CML444)//CKDHL152991	Phenotype	1.9873	71	204.73	12.2775
951	(CML322/CML543)//CKDHL154129	GEBV	1.9835	70.1	212.81	11.4508
952	(CML444/CML536)//CKDHL151751	Phenotype	1.983	71.4	199.55	12.293
953	(CML312/CML395)//CKDHL151334	Phenotype	1.9715	67.9	184.62	12.3103
954	(CML395/CML444)//CKDHL154002	GEBV	1.9689	68.4	223.91	11.6063
955	(CML543/CML566)//CKDHL1500200	GEBV	1.967	77	197.88	13.914
956	(CML312/CML395)//CKDHL151442	GEBV	1.9655	70.4	193.78	11.5349
957	(CML444/CML536)//CKDHL151497	Phenotype	1.9624	71.7	212.26	13.4098
958	(CML444/CML536)//CKDHL151540	GEBV	1.9448	73	203.81	14.1994
959	(CML543/CML566)//CKDHL152778	GEBV	1.9444	73.7	194.16	12.4866
960	(CML395/CML444)//CKDHL152862	GEBV	1.9423	72.9	196.74	12.0368
961	(CML543/CML566)//CKDHL152759	GEBV	1.9407	73.6	192.79	14.3232
962	(CML442/CML444)//CKDHL151556	GEBV	1.9405	71.3	195.15	12.3119
963	(CML444/CML536)//CKDHL151457	Phenotype	1.9386	73.8	193.77	13.3089
964	(CML312/CML395)//CKDHL151541	GEBV	1.9302	67.6	182.72	12.2943
965	(CML322/CML543)//CKDHL154145	Phenotype	1.9162	68.3	200.2	10.7209
966	(CML543/CML566)//CKDHL153934	Phenotype	1.9142	67.8	214.01	11.2307
967	(CML322/CML543)//CKDHL154091	Phenotype	1.9133	69.3	214.52	12.4102
968	(CML444/CML536)//CKDHL151334	Phenotype	1.9013	71.2	197.57	13.0869
969	(CML444/CML536)//CKDHL151623	Phenotype	1.8985	69.6	206.34	12.9842
970	(CML322/CML543)//CKDHL153093	GEBV	1.8964	70.8	185.13	14.1643
971	(CML312/CML395)//CKDHL151666	GEBV	1.8835	69.2	203.69	13.3303
972	(CML312/CML395)//CKDHL151453	GEBV	1.8751	71.3	203.23	13.2778
973	(CML395/CML444)//CKDHL154102	GEBV	1.8726	68	238.77	12.5715
974	(CML395/CML444)//CKDHL153910	Phenotype	1.8599	69	222.47	13.1297
975	(CML444/CML536)//CKDHL151393	GEBV	1.8552	73.5	194.27	11.5276
976	(CML395/CML444)//CKDHL154129	GEBV	1.8408	70.7	224.58	11.7186
977	(CML442/CML444)//CKDHL151768	Phenotype	1.8408	70.9	190.95	12.7867
978	(CML322/CML543)//CKDHL153155	GEBV	1.8328	70.1	191.46	12.0612
979	(CML442/CML444)//CKDHL151615	Phenotype	1.8209	74	188.2	15.4098
980	(CML322/CML543)//CKDHL153147	GEBV	1.8172	70.8	217.74	13.1283
981	(CML444/CML536)//CKDHL151343	GEBV	1.8164	72.3	187.28	13.6416
982	(CML543/CML566)//CKDHL153054	Phenotype	1.8106	70.7	210.1	12.8724
983	(CML322/CML543)//CKDHL153988	GEBV	1.7774	69.5	202.09	11.9427
984	(CML322/CML543)//CKDHL153928	GEBV	1.7731	70.3	206.23	14.1892
985	(CML395/CML444)//CKDHL153908	Phenotype	1.7687	69.7	223.53	11.1997
986	(CML395/CML444)//CKDHL153930	GEBV	1.7617	69.7	220.93	13.4142
987	(CML322/CML543)//CKDHL153993	Phenotype	1.7564	69.9	215.75	12.5084
988	(CML444/CML536)//CKDHL151442	GEBV	1.7465	73.3	197.27	12.8078
989	(CML444/CML536)//CKDHL151591	Phenotype	1.745	73.3	213.12	14.6401
990	(CML543/CML566)//CKDHL153973	GEBV	1.7356	71.3	222.48	15.752
991	(CML444/CML536)//CKDHL151714	Phenotype	1.7167	72.7	202.52	12.3026
992	(CML322/CML543)//CKDHL153934	Phenotype	1.714	66.2	201.35	12.731
993	(CML395/CML444)//CKDHL153988	GEBV	1.6954	66.9	214.93	12.3808
994	(CML312/CML395)//CKDHL151457	Phenotype	1.6926	67.9	193.67	12.487
995	(CML312/CML395)//CKDHL151615	Phenotype	1.6918	70.2	187.88	13.114
996	(CML442/CML444)//CKDHL151378	GEBV	1.6882	74.3	178.2	13.9823
997	(CML322/CML543)//CKDHL154003	GEBV	1.683	68.8	215.82	12.222
998	(CML444/CML536)//CKDHL151665	Phenotype	1.6727	73.7	186.8	13.2301
999	(CML312/CML395)//CKDHL151324	Phenotype	1.6667	68.2	165.86	12.9081
1000	(CML312/CML395)//CKDHL151369	GEBV	1.6386	66.9	177.31	11.6286
1001	(CML312/CML395)//CKDHL151706	Phenotype	1.6358	71.1	188.54	13.6681
1002	(CML312/CML395)//CKDHL151605	GEBV	1.6298	70.1	179.81	14.5807
1003	(CML312/CML395)//CKDHL151428	GEBV	1.6248	67.9	203.42	12.3495
1004	(CML395/CML444)//CKDHL153941	Phenotype	1.6205	67.1	222.75	12.1657
1005	(CML444/CML536)//CKDHL151625	Phenotype	1.6053	72.4	184.98	13.1872
1006	(CML444/CML536)//CKDHL151324	Phenotype	1.6048	74.1	159.56	12.7307
1007	(CML444/CML536)//CKDHL151556	GEBV	1.5905	73.5	190.99	12.8401
1008	(CML322/CML543)//CKDHL153905	Phenotype	1.5832	68.9	196.31	12.0692
1009	(CML322/CML543)//CKDHL154079	GEBV	1.5696	68.7	198.88	11.5189
1010	(CML442/CML444)//CKDHL151706	Phenotype	1.5651	72	195.55	13.4671
1011	(CML444/CML536)//CKDHL151453	GEBV	1.5607	75.8	184.25	15.3569
1012	(CML395/CML444)//CKDHL153928	GEBV	1.5459	68.6	220.6	12.3356
1013	(CML444/CML536)//CKDHL151541	GEBV	1.5402	71.8	195.4	12.4952
1014	(CML442/CML444)//CKDHL151324	Phenotype	1.5316	71.3	177.4	12.5101
1015	(CML543/CML566)//CKDHL153950	GEBV	1.5123	70	197.87	13.7009
1016	(CML442/CML444)//CKDHL151369	GEBV	1.5054	72	188.93	12.499
1017	(CML395/CML444)//CKDHL153018	GEBV	1.4985	72.6	224.99	15.2773
1018	(CML444/CML536)//CKDHL151611	Phenotype	1.4973	71.4	198.55	13.9052
1019	(CML312/CML395)//CKDHL151650	GEBV	1.4861	71.3	182.65	11.684
1020	(CML322/CML543)//CKDHL154102	GEBV	1.484	69.9	210.03	12.2313
1021	(CML444/CML536)//CKDHL151428	GEBV	1.4769	72.5	207.09	12.1677
1022	(CML444/CML536)//CKDHL151357	GEBV	1.4238	75.9	193.17	14.1461
1023	(CML543/CML566)//CKDHL152921	Phenotype	1.416	75	205.57	12.0464
1024	(CML312/CML395)//CKDHL151768	Phenotype	1.4136	68.5	190.32	13.3208
1025	(CML444/CML536)//CKDHL151351	Phenotype	1.3886	73.4	177.5	14.6776
1026	(CML543/CML566)//CKDHL152586	GEBV	1.3694	74.9	186.42	14.8224
1027	(CML442/CML444)//CKDHL151591	Phenotype	1.3673	72.8	196.99	13.2292
1028	(CML395/CML444)//CKDHL152822	GEBV	1.3397	73.9	194.96	13.4059
1029	(CML442/CML444)//CKDHL151457	Phenotype	1.3091	73.2	178.72	12.9128
1030	(CML444/CML536)//CKDHL151733	Phenotype	1.3055	71.8	180.4	12.87
1031	(CML395/CML444)//CKDHL154003	GEBV	1.2946	67.3	217.73	11.5597
1032	(CML543/CML566)//CKDHL153910	Phenotype	1.2643	68.7	204.69	13.1464
1033	(CML322/CML543)//CKDHL153921	GEBV	1.2478	67.3	203.5	12.5334
1034	(CML395/CML444)//CKDHL154035	GEBV	1.242	68.3	226.95	12.5443
1035	(CML312/CML395)//CKDHL151378	GEBV	1.2418	72.3	199.73	13.7768
1036	(CML543/CML566)//CKDHL154003	GEBV	1.1657	71.7	218.79	12.576
1037	(CML442/CML444)//CKDHL151428	GEBV	1.1438	72.2	192.29	14.6984
1038	(CML444/CML536)//CKDHL151378	GEBV	1.1374	76.1	194.71	13.9616
1039	(CML312/CML395)//CKDHL151751	Phenotype	1.1321	70.6	192.27	14.2326
1040	(CML442/CML444)//CKDHL151597	Phenotype	1.1249	75.2	187.25	12.8451
1041	(CML322/CML543)//CKDHL152611	Phenotype	1.1005	72.9	183.71	15.2263
1042	(CML395/CML444)//CKDHL154043	Phenotype	0.9915	68.2	212.24	12.932
1	DK777	Check	3.25039	72.4	212.41	15.4325
2	DK8031	Check	1.7525	70.7857	221.164	11.2123
3	Duma43	Check	1.97657	66.2333	218.733	12.6793
4	H516	Check	2.09834	72.5875	224.676	14.8818
5	PH30G19	Check	2.10844	69.6125	210.805	15.6193
6	WH505	Check	2.42175	75.325	218.617	15.1797
		Average (checks)	2.268	71.1573	217.734	14.1675
		SED	0.7232	1.3651	10.7644	1.5146
		Grand Mean	3.19215	72.4212	206.879	14.6226
		Minimum	0.7733	63.5	159.56	9.7353
		Maximum	6.3324	81	247.13	22.8773
		LSD 5%	1.41747	2.6756	21.0982	2.96862
		CV %	19.9314	1.6583	4.01164	9.93968
		REP(Trial)	0.05285	0.1904	22.2368	0.01843
		BLK(Trial*REP)	0.1196	0.375	76.1787	0.212
		Ped(Trial)	0.204	2.283	73.5193	0.9949
		Trial	0.5506	7.1469	44.1234	4.5762
		Residual	0.4048	1.4423	68.8775	2.1125
